# Supplementary material for: NOTCH1 mutation associates with impaired immune response and decreased relapse-free survival in patients with resected T1-2N0 laryngeal cancer
Source: Front Immunol. 2022 Jul 15;13:920253. doi: 10.3389/fimmu.2022.920253 (PMC9336464; doi:10.3389/fimmu.2022.920253)
Supplement: Supplementary file 8 [file DataSheet_1.zip]

Archive with 4 entries (4 files):
- QC.all.normalization.xls
- feature.out.count.xlsx
- onco500_qc_pass_20211125-42.xlsx
- NanoStringNormlog2.xlsx
