# Supplementary material for: NOTCH1 mutation associates with impaired immune response and decreased relapse-free survival in patients with resected T1-2N0 laryngeal cancer
Source: Front Immunol. 2022 Jul 15;13:920253. doi: 10.3389/fimmu.2022.920253 (PMC9336464; doi:10.3389/fimmu.2022.920253)
Supplement: Supplementary file 8 [file DataSheet_1.zip › QC.all.normalization.xls]

SampleID	Type	Gene	Count	log2(Count)
220105798	Endogenous	IFI6	6877.63	12.75
220105798	Endogenous	RUNX3	785.24	9.62
220105798	Endogenous	IL12RB2	65.38	6.05
220105798	Endogenous	HLA-DMB	836.29	9.71
220105798	Endogenous	IL7R	916.27	9.84
220105798	Endogenous	PDCD1	1.0	1.0
220105798	Endogenous	IL10	1.0	1.0
220105798	Endogenous	ITGAL	820.97	9.68
220105798	Endogenous	PDCD1LG2	308.74	8.27
220105798	Endogenous	CD276	3589.78	11.81
220105798	Endogenous	GZMB	160.68	7.34
220105798	Endogenous	ITGAX	4643.19	12.18
220105798	Endogenous	IL17A	1.0	1.0
220105798	Endogenous	BLK	1.0	1.0
220105798	Endogenous	CCL18	2206.23	11.11
220105798	Endogenous	MS4A1	165.79	7.38
220105798	Endogenous	ATM	2238.56	11.13
220105798	Endogenous	TGFB1	2114.33	11.05
220105798	Endogenous	AXL	325.75	8.35
220105798	Endogenous	OAS1	1374.05	10.43
220105798	Endogenous	ITGB2	4204.13	12.04
220105798	Endogenous	HLA-DMA	1785.89	10.8
220105798	Endogenous	EIF2AK2	906.06	9.83
220105798	Endogenous	NECTIN2	1515.3	10.57
220105798	Endogenous	MYC	2626.57	11.36
220105798	Endogenous	CSF2RB	645.69	9.34
220105798	Endogenous	TNFSF13B	295.12	8.21
220105798	Endogenous	PIK3CA	562.3	9.14
220105798	Endogenous	IFIT1	495.93	8.96
220105798	Endogenous	CD68	4809.96	12.23
220105798	Endogenous	OAS2	1111.98	10.12
220105798	Endogenous	PRF1	221.94	7.8
220105798	Endogenous	CPA3	227.05	7.83
220105798	Endogenous	IFIT3	335.96	8.4
220105798	Endogenous	CXCL10	198.12	7.64
220105798	Endogenous	CX3CR1	29.64	4.94
220105798	Endogenous	VTCN1	894.15	9.81
220105798	Endogenous	MRC1	613.36	9.26
220105798	Endogenous	IFNG	1.0	1.0
220105798	Endogenous	ICOSLG	176.0	7.47
220105798	Endogenous	CCL22	945.2	9.89
220105798	Endogenous	PIK3CD	470.41	8.88
220105798	Endogenous	CCL4	797.15	9.64
220105798	Endogenous	ENTPD1	1954.36	10.93
220105798	Endogenous	FCGR1A	390.42	8.61
220105798	Endogenous	IL18	232.16	7.87
220105798	Endogenous	CD19	113.03	6.83
220105798	Endogenous	CD247	121.54	6.94
220105798	Endogenous	CD47	1365.55	10.42
220105798	Endogenous	ADM	980.94	9.94
220105798	Endogenous	HAVCR2	162.38	7.35
220105798	Endogenous	MS4A2	72.19	6.19
220105798	Endogenous	C1QB	1443.83	10.5
220105798	Endogenous	HIF1A	4444.08	12.12
220105798	Endogenous	IL15	12.63	3.77
220105798	Endogenous	KIR2DL3	1.0	1.0
220105798	Endogenous	CD8B	90.91	6.52
220105798	Endogenous	MAGEA12	1.0	1.0
220105798	Endogenous	FCGR2B	986.05	9.95
220105798	Endogenous	IFITM1	2699.75	11.4
220105798	Endogenous	CD40	822.68	9.69
220105798	Endogenous	FGF13	38.15	5.29
220105798	Endogenous	ANGPT2	121.54	6.94
220105798	Endogenous	CXCR6	123.24	6.96
220105798	Endogenous	CTSS	16458.69	14.01
220105798	Endogenous	CD244	1.0	1.0
220105798	Endogenous	IL2RA	228.75	7.84
220105798	Endogenous	NT5E	662.71	9.37
220105798	Endogenous	GNLY	31.34	5.02
220105798	Endogenous	CXCR3	72.19	6.19
220105798	Endogenous	CD44	14035.35	13.78
220105798	Endogenous	IL2RB	487.42	8.93
220105798	Endogenous	PMS2	131.75	7.05
220105798	Endogenous	STAT4	34.75	5.16
220105798	Endogenous	PDGFB	249.17	7.97
220105798	Endogenous	MLANA	1.0	1.0
220105798	Endogenous	TDO2	290.02	8.18
220105798	Endogenous	KLRK1	221.94	7.8
220105798	Endogenous	IFIH1	415.95	8.7
220105798	Endogenous	BRIP1	169.19	7.41
220105798	Endogenous	CD2	72.19	6.19
220105798	Endogenous	IDO1	555.5	9.12
220105798	Endogenous	CTLA4	916.27	9.84
220105798	Endogenous	IL1A	1.0	1.0
220105798	Endogenous	IL2RG	449.98	8.82
220105798	Endogenous	PTGER4	157.28	7.31
220105798	Endogenous	BLM	136.86	7.11
220105798	Endogenous	SH2D1A	106.22	6.74
220105798	Endogenous	BRCA1	61.98	5.98
220105798	Endogenous	CD209	657.6	9.36
220105798	Endogenous	CCL7	1.0	1.0
220105798	Endogenous	DLL4	131.75	7.05
220105798	Endogenous	HERC6	351.28	8.46
220105798	Endogenous	MLH1	674.62	9.4
220105798	Endogenous	TNFRSF1B	936.7	9.87
220105798	Endogenous	CCR5	204.93	7.69
220105798	Endogenous	PNOC	50.06	5.67
220105798	Endogenous	CD84	1758.66	10.78
220105798	Endogenous	STAT3	5749.35	12.49
220105798	Endogenous	IFI27	10973.84	13.42
220105798	Endogenous	TLR3	4.12	2.36
220105798	Endogenous	KLRB1	68.78	6.12
220105798	Endogenous	CD3E	284.91	8.16
220105798	Endogenous	CXCL1	182.8	7.52
220105798	Endogenous	IFITM2	366.6	8.52
220105798	Endogenous	IFI35	524.86	9.04
220105798	Endogenous	ITGAM	1323.0	10.37
220105798	Endogenous	AKT1	1864.17	10.87
220105798	Endogenous	CCL5	1246.42	10.28
220105798	Endogenous	EGFR	10664.11	13.38
220105798	Endogenous	VEGFA	1261.74	10.3
220105798	Endogenous	PECAM1	2766.12	11.43
220105798	Endogenous	CXCL8	291.72	8.19
220105798	Endogenous	SELL	240.66	7.92
220105798	Endogenous	GBP1	730.78	9.52
220105798	Endogenous	ZAP70	924.78	9.85
220105798	Endogenous	CD27	829.48	9.7
220105798	Endogenous	CCL21	1098.37	10.1
220105798	Endogenous	FAS	361.49	8.5
220105798	Endogenous	SPIB	19.43	4.35
220105798	Endogenous	CSF1R	99.42	6.65
220105798	Endogenous	CSF2	1.0	1.0
220105798	Endogenous	CD70	58.57	5.9
220105798	Endogenous	LYZ	60475.42	15.88
220105798	Endogenous	MKI67	308.74	8.27
220105798	Endogenous	ZEB1	744.39	9.54
220105798	Endogenous	IL4	1.0	1.0
220105798	Endogenous	IL21R	249.17	7.97
220105798	Endogenous	GZMK	177.7	7.48
220105798	Endogenous	LY9	206.63	7.7
220105798	Endogenous	MX1	3251.13	11.67
220105798	Endogenous	CD6	301.93	8.24
220105798	Endogenous	KIR3DL1	176.0	7.47
220105798	Endogenous	TCL1A	1.0	1.0
220105798	Endogenous	HLA-DOB	135.15	7.09
220105798	Endogenous	IL6	61.98	5.98
220105798	Endogenous	TNFSF18	1.0	1.0
220105798	Endogenous	ARG1	1.0	1.0
220105798	Endogenous	IL1B	46.66	5.57
220105798	Endogenous	TLR9	73.89	6.23
220105798	Endogenous	HLA-DRA	12185.51	13.57
220105798	Endogenous	CD40LG	10.92	3.58
220105798	Endogenous	CD86	124.94	6.98
220105798	Endogenous	TNFSF9	150.47	7.24
220105798	Endogenous	ITGA1	846.5	9.73
220105798	Endogenous	IRF1	449.98	8.82
220105798	Endogenous	CD8A	472.11	8.89
220105798	Endogenous	CXCR4	1930.54	10.92
220105798	Endogenous	FUT4	90.91	6.52
220105798	Endogenous	NFKBIA	3159.23	11.63
220105798	Endogenous	POLR2A	3227.3	11.66
220105798	Endogenous	CD38	298.53	8.23
220105798	Endogenous	LAG3	124.94	6.98
220105798	Endogenous	NCAM1	38.15	5.29
220105798	Endogenous	FCRL2	131.75	7.05
220105798	Endogenous	CCL20	63.68	6.02
220105798	Endogenous	TNFRSF14	906.06	9.83
220105798	Endogenous	IL10RA	2238.56	11.13
220105798	Endogenous	CMKLR1	623.57	9.29
220105798	Endogenous	SLAMF7	589.53	9.21
220105798	Endogenous	NCR1	1.0	1.0
220105798	Endogenous	CD74	27048.92	14.72
220105798	Endogenous	TLR7	55.17	5.81
220105798	Endogenous	RORC	27.94	4.85
220105798	Endogenous	TWIST1	119.84	6.92
220105798	Endogenous	FASLG	21.13	4.47
220105798	Endogenous	TNFRSF1A	2078.59	11.02
220105798	Endogenous	EOMES	24.54	4.67
220105798	Endogenous	SNAI1	89.21	6.5
220105798	Endogenous	TNFRSF9	107.93	6.77
220105798	Endogenous	G6PD	564.0	9.14
220105798	Endogenous	CD79B	288.31	8.18
220105798	Endogenous	VCAM1	528.27	9.05
220105798	Endogenous	IRF9	2985.65	11.54
220105798	Endogenous	MAGEA1	1.0	1.0
220105798	Endogenous	CD69	409.14	8.68
220105798	Endogenous	CYBB	1811.41	10.82
220105798	Endogenous	PTGS2	36.45	5.23
220105798	Endogenous	MSH6	431.26	8.76
220105798	Endogenous	CEACAM3	1.0	1.0
220105798	Endogenous	SDHA	2112.63	11.05
220105798	Endogenous	TNFRSF4	1.0	1.0
220105798	Endogenous	ITGAE	150.47	7.24
220105798	Endogenous	SIGLEC5	21.13	4.47
220105798	Endogenous	TBX21	80.7	6.35
220105798	Endogenous	S100A9	5550.24	12.44
220105798	Endogenous	MAGEC2	1.0	1.0
220105798	Endogenous	MS4A4A	1008.17	9.98
220105798	Endogenous	S100A8	4404.94	12.11
220105798	Endogenous	FOXP3	274.7	8.11
220105798	Endogenous	PTPN11	1624.22	10.67
220105798	Endogenous	LCK	213.44	7.74
220105798	Endogenous	FPR1	60.28	5.94
220105798	Endogenous	CD1C	60.28	5.94
220105798	Endogenous	MMP9	46214.44	15.5
220105798	Endogenous	TIE1	354.68	8.47
220105798	Endogenous	CXCL9	1176.65	10.2
220105798	Endogenous	C1QA	751.2	9.55
220105798	Endogenous	HLA-DQA2	1.0	1.0
220105798	Endogenous	ISG15	1374.05	10.43
220105798	Endogenous	CD3D	387.02	8.6
220105798	Endogenous	MAGEA4	1.0	1.0
220105798	Endogenous	PSMB9	1021.78	10.0
220105798	Endogenous	OAS3	453.39	8.83
220105798	Endogenous	CCND1	2975.44	11.54
220105798	Endogenous	CD3G	87.5	6.47
220105798	Endogenous	GZMA	206.63	7.7
220105798	Endogenous	MELK	249.17	7.97
220105798	Endogenous	CCL13	232.16	7.87
220105798	Endogenous	GUSB	2119.44	11.05
220105798	Endogenous	BIRC5	210.03	7.72
220105798	Endogenous	IFIT2	51.77	5.72
220105798	Endogenous	TNFSF10	2580.62	11.33
220105798	Endogenous	CD274	186.21	7.55
220105798	Endogenous	RB1	494.23	8.95
220105798	Endogenous	CX3CL1	327.46	8.36
220105798	Endogenous	HDC	85.8	6.44
220105798	Endogenous	PDGFA	82.4	6.38
220105798	Endogenous	CXCR2	34.75	5.16
220105798	Endogenous	ICOS	123.24	6.96
220105798	Endogenous	STAT1	1117.08	10.13
220105798	Endogenous	HLA-DOA	1.0	1.0
220105798	Endogenous	MTOR	967.33	9.92
220105798	Endogenous	CCR4	290.02	8.18
220105798	Endogenous	PVR	283.21	8.15
220105798	Endogenous	CCR2	87.5	6.47
220105798	Endogenous	CD28	51.77	5.72
220105798	Endogenous	FCAR	1.0	1.0
220105798	Endogenous	KIR3DL2	1.0	1.0
220105798	Endogenous	GZMH	12.63	3.77
220105798	Endogenous	CTAG1B	1.0	1.0
220105798	Endogenous	TNFRSF18	220.24	7.79
220105798	Endogenous	CDKN2A	1.0	1.0
220105798	Endogenous	ICAM1	1176.65	10.2
220105798	Endogenous	HLA-DPA1	1950.96	10.93
220105798	Endogenous	TNF	55.17	5.81
220105798	Endogenous	CD4	873.73	9.77
220105798	Endogenous	CD14	2316.84	11.18
220105798	Endogenous	NBN	775.03	9.6
220105798	Endogenous	CTSW	41.56	5.41
220105798	Endogenous	HSD11B1	19.43	4.35
220105798	Endogenous	CXCL11	104.52	6.72
220105798	Endogenous	NOS2	1.0	1.0
220105798	Endogenous	CXCL5	82.4	6.38
220105798	Endogenous	RAD51	1.0	1.0
220105798	Endogenous	TIGIT	339.37	8.41
220105798	Endogenous	KLRD1	1.0	1.0
220105798	Endogenous	PTPRC	717.16	9.49
220105798	Endogenous	ADORA2A	136.86	7.11
220105798	Endogenous	BCL2	213.44	7.74
220105798	Endogenous	TFRC	3763.36	11.88
220105798	Endogenous	S100A12	58.57	5.9
220105798	Endogenous	TRAT1	24.54	4.67
220105798	Endogenous	CD80	204.93	7.69
220105798	Endogenous	BTLA	70.49	6.16
220105798	Endogenous	TNFSF4	1.0	1.0
220105798	Endogenous	CD163	90.91	6.52
220105798	Endogenous	MSH2	504.44	8.98
220105798	Endogenous	PTEN	1653.15	10.69
220105798	Endogenous	PSMB10	795.45	9.64
220105798	Endogenous	CXCL13	1527.22	10.58
220105798	Endogenous	IL2	1.0	1.0
220105798	Endogenous	CD79A	1118.79	10.13
220105798	Endogenous	CCL2	543.58	9.09
220105798	Endogenous	CD48	1043.91	10.03
220105798	Endogenous	BRCA2	113.03	6.83
220105798	Endogenous	LILRB2	1106.87	10.11
220105798	Endogenous	TLR8	41.56	5.41
220105798	Endogenous	CSF3R	662.71	9.37
220105798	Endogenous	NKG7	569.11	9.16
220105798	Endogenous	IRF4	1106.87	10.11
220105798	Endogenous	CXCL12	586.13	9.2
220105798	Endogenous	TNFRSF17	141.96	7.16
220105798	Endogenous	TAP1	785.24	9.62
220105798	Endogenous	PF4	1.0	1.0
220105798	Endogenous	HLA-DQA1	4221.14	12.04
220105798	Endogenous	FCGR3B	1828.43	10.84
220105798	Endogenous	HLA-DRB1	4677.22	12.19
220105798	Endogenous	HLA-E	7156.73	12.81
220105798	Endogenous	TPSAB1	625.27	9.29
220105798	Endogenous	CXCL2	325.75	8.35
220105798	Endogenous	GZMM	26.24	4.77
220105798	Endogenous	STK11IP	56.87	5.85
220105798	Endogenous	PRR5	201.52	7.66
220105798	Housekeeping	TBP	477.21	8.9
220105798	Housekeeping	ABCF1	650.8	9.35
220105798	Housekeeping	OAZ1	5727.23	12.48
220105798	Housekeeping	TBC1D10B	232.16	7.87
220105798	Housekeeping	UBB	7192.46	12.81
220105798	Negative	NEG_C(0)	1.0	1.0
220105798	Negative	NEG_D(0)	1.0	1.0
220105798	Negative	NEG_E(0)	1.0	1.0
220105798	Negative	NEG_A(0)	1.0	1.0
220105798	Negative	NEG_H(0)	1.0	1.0
220105798	Negative	NEG_G(0)	1.0	1.0
220105798	Negative	NEG_F(0)	1.0	1.0
220105798	Negative	NEG_B(0)	1.0	1.0
220105798	Positive	POS_C(8)	2367.42	11.21
220105798	Positive	POS_A(128)	27788.42	14.76
220105798	Positive	POS_F(0.125)	37.42	5.26
220105798	Positive	POS_D(2)	567.42	9.15
220105798	Positive	POS_B(32)	8263.42	13.01
220105798	Positive	POS_E(0.5)	53.42	5.77
220105981	Endogenous	IFI6	10083.67	13.3
220105981	Endogenous	RUNX3	375.51	8.56
220105981	Endogenous	IL12RB2	178.98	7.49
220105981	Endogenous	HLA-DMB	673.63	9.4
220105981	Endogenous	IL7R	961.76	9.91
220105981	Endogenous	PDCD1	32.42	5.06
220105981	Endogenous	IL10	40.75	5.38
220105981	Endogenous	ITGAL	477.1	8.9
220105981	Endogenous	PDCD1LG2	380.51	8.58
220105981	Endogenous	CD276	1306.52	10.35
220105981	Endogenous	GZMB	625.33	9.29
220105981	Endogenous	ITGAX	493.76	8.95
220105981	Endogenous	IL17A	1.67	1.42
220105981	Endogenous	BLK	5.77	2.76
220105981	Endogenous	CCL18	1627.96	10.67
220105981	Endogenous	MS4A1	59.07	5.91
220105981	Endogenous	ATM	1306.52	10.35
220105981	Endogenous	TGFB1	1563.01	10.61
220105981	Endogenous	AXL	310.56	8.28
220105981	Endogenous	OAS1	2277.5	11.15
220105981	Endogenous	ITGB2	550.39	9.11
220105981	Endogenous	HLA-DMA	1166.62	10.19
220105981	Endogenous	EIF2AK2	966.76	9.92
220105981	Endogenous	NECTIN2	911.8	9.83
220105981	Endogenous	MYC	2117.61	11.05
220105981	Endogenous	CSF2RB	487.1	8.93
220105981	Endogenous	TNFSF13B	800.21	9.65
220105981	Endogenous	PIK3CA	693.62	9.44
220105981	Endogenous	IFIT1	2918.72	11.51
220105981	Endogenous	CD68	981.75	9.94
220105981	Endogenous	OAS2	2429.06	11.25
220105981	Endogenous	PRF1	658.64	9.37
220105981	Endogenous	CPA3	523.74	9.04
220105981	Endogenous	IFIT3	1066.69	10.06
220105981	Endogenous	CXCL10	1774.52	10.79
220105981	Endogenous	CX3CR1	165.66	7.38
220105981	Endogenous	VTCN1	328.88	8.37
220105981	Endogenous	MRC1	438.8	8.78
220105981	Endogenous	IFNG	177.32	7.48
220105981	Endogenous	ICOSLG	285.57	8.16
220105981	Endogenous	CCL22	362.19	8.5
220105981	Endogenous	PIK3CD	342.2	8.42
220105981	Endogenous	CCL4	535.4	9.07
220105981	Endogenous	ENTPD1	1333.17	10.38
220105981	Endogenous	FCGR1A	212.29	7.74
220105981	Endogenous	IL18	1051.7	10.04
220105981	Endogenous	CD19	277.25	8.12
220105981	Endogenous	CD247	293.9	8.2
220105981	Endogenous	CD47	1719.56	10.75
220105981	Endogenous	ADM	1799.51	10.81
220105981	Endogenous	HAVCR2	109.03	6.78
220105981	Endogenous	MS4A2	105.7	6.74
220105981	Endogenous	C1QB	1637.95	10.68
220105981	Endogenous	HIF1A	5108.84	12.32
220105981	Endogenous	IL15	65.73	6.06
220105981	Endogenous	KIR2DL3	35.75	5.2
220105981	Endogenous	CD8B	323.88	8.34
220105981	Endogenous	MAGEA12	130.68	7.04
220105981	Endogenous	FCGR2B	666.97	9.38
220105981	Endogenous	IFITM1	6629.43	12.69
220105981	Endogenous	CD40	650.32	9.35
220105981	Endogenous	FGF13	102.37	6.69
220105981	Endogenous	ANGPT2	348.86	8.45
220105981	Endogenous	CXCR6	230.61	7.86
220105981	Endogenous	CTSS	3091.93	11.59
220105981	Endogenous	CD244	129.02	7.02
220105981	Endogenous	IL2RA	340.53	8.42
220105981	Endogenous	NT5E	783.55	9.62
220105981	Endogenous	GNLY	120.69	6.93
220105981	Endogenous	CXCR3	124.02	6.97
220105981	Endogenous	CD44	9912.12	13.28
220105981	Endogenous	IL2RB	602.02	9.24
220105981	Endogenous	PMS2	302.23	8.24
220105981	Endogenous	STAT4	62.4	5.99
220105981	Endogenous	PDGFB	338.87	8.41
220105981	Endogenous	MLANA	85.71	6.44
220105981	Endogenous	TDO2	410.48	8.68
220105981	Endogenous	KLRK1	260.59	8.03
220105981	Endogenous	IFIH1	1053.36	10.04
220105981	Endogenous	BRIP1	260.59	8.03
220105981	Endogenous	CD2	122.35	6.95
220105981	Endogenous	IDO1	1236.57	10.27
220105981	Endogenous	CTLA4	512.08	9.0
220105981	Endogenous	IL1A	139.01	7.13
220105981	Endogenous	IL2RG	345.53	8.44
220105981	Endogenous	PTGER4	228.95	7.85
220105981	Endogenous	BLM	87.38	6.47
220105981	Endogenous	SH2D1A	134.01	7.08
220105981	Endogenous	BRCA1	90.71	6.52
220105981	Endogenous	CD209	1321.51	10.37
220105981	Endogenous	CCL7	1.67	1.42
220105981	Endogenous	DLL4	197.3	7.63
220105981	Endogenous	HERC6	763.57	9.58
220105981	Endogenous	MLH1	555.38	9.12
220105981	Endogenous	TNFRSF1B	505.42	8.98
220105981	Endogenous	CCR5	132.35	7.06
220105981	Endogenous	PNOC	242.27	7.93
220105981	Endogenous	CD84	480.44	8.91
220105981	Endogenous	STAT3	5155.47	12.33
220105981	Endogenous	IFI27	16713.99	14.03
220105981	Endogenous	TLR3	94.04	6.57
220105981	Endogenous	KLRB1	85.71	6.44
220105981	Endogenous	CD3E	300.56	8.24
220105981	Endogenous	CXCL1	860.17	9.75
220105981	Endogenous	IFITM2	686.96	9.43
220105981	Endogenous	IFI35	1038.38	10.02
220105981	Endogenous	ITGAM	252.26	7.98
220105981	Endogenous	AKT1	1046.7	10.03
220105981	Endogenous	CCL5	1015.06	9.99
220105981	Endogenous	EGFR	2633.92	11.36
220105981	Endogenous	VEGFA	813.53	9.67
220105981	Endogenous	PECAM1	1634.62	10.68
220105981	Endogenous	CXCL8	1586.32	10.63
220105981	Endogenous	SELL	285.57	8.16
220105981	Endogenous	GBP1	1606.31	10.65
220105981	Endogenous	ZAP70	442.13	8.79
220105981	Endogenous	CD27	806.87	9.66
220105981	Endogenous	CCL21	468.78	8.88
220105981	Endogenous	FAS	338.87	8.41
220105981	Endogenous	SPIB	60.73	5.95
220105981	Endogenous	CSF1R	160.66	7.34
220105981	Endogenous	CSF2	74.06	6.23
220105981	Endogenous	CD70	120.69	6.93
220105981	Endogenous	LYZ	2797.14	11.45
220105981	Endogenous	MKI67	260.59	8.03
220105981	Endogenous	ZEB1	651.98	9.35
220105981	Endogenous	IL4	72.39	6.2
220105981	Endogenous	IL21R	177.32	7.48
220105981	Endogenous	GZMK	217.29	7.77
220105981	Endogenous	LY9	387.17	8.6
220105981	Endogenous	MX1	7280.64	12.83
220105981	Endogenous	CD6	252.26	7.98
220105981	Endogenous	KIR3DL1	1519.7	10.57
220105981	Endogenous	TCL1A	129.02	7.02
220105981	Endogenous	HLA-DOB	285.57	8.16
220105981	Endogenous	IL6	162.33	7.35
220105981	Endogenous	TNFSF18	20.76	4.44
220105981	Endogenous	ARG1	1.67	1.42
220105981	Endogenous	IL1B	325.54	8.35
220105981	Endogenous	TLR9	193.97	7.61
220105981	Endogenous	HLA-DRA	14017.56	13.78
220105981	Endogenous	CD40LG	92.38	6.55
220105981	Endogenous	CD86	217.29	7.77
220105981	Endogenous	TNFSF9	170.65	7.42
220105981	Endogenous	ITGA1	860.17	9.75
220105981	Endogenous	IRF1	710.27	9.47
220105981	Endogenous	CD8A	713.6	9.48
220105981	Endogenous	CXCR4	700.28	9.45
220105981	Endogenous	FUT4	144.01	7.18
220105981	Endogenous	NFKBIA	1604.64	10.65
220105981	Endogenous	POLR2A	3148.55	11.62
220105981	Endogenous	CD38	300.56	8.24
220105981	Endogenous	LAG3	293.9	8.2
220105981	Endogenous	NCAM1	360.52	8.5
220105981	Endogenous	FCRL2	160.66	7.34
220105981	Endogenous	CCL20	220.62	7.79
220105981	Endogenous	TNFRSF14	393.83	8.63
220105981	Endogenous	IL10RA	1249.89	10.29
220105981	Endogenous	CMKLR1	578.7	9.18
220105981	Endogenous	SLAMF7	633.66	9.31
220105981	Endogenous	NCR1	30.75	4.99
220105981	Endogenous	CD74	20089.94	14.29
220105981	Endogenous	TLR7	130.68	7.04
220105981	Endogenous	RORC	84.05	6.41
220105981	Endogenous	TWIST1	137.34	7.11
220105981	Endogenous	FASLG	144.01	7.18
220105981	Endogenous	TNFRSF1A	1274.88	10.32
220105981	Endogenous	EOMES	99.04	6.64
220105981	Endogenous	SNAI1	180.65	7.51
220105981	Endogenous	TNFRSF9	84.05	6.41
220105981	Endogenous	G6PD	618.67	9.28
220105981	Endogenous	CD79B	252.26	7.98
220105981	Endogenous	VCAM1	408.82	8.68
220105981	Endogenous	IRF9	2628.92	11.36
220105981	Endogenous	MAGEA1	10.77	3.56
220105981	Endogenous	CD69	318.88	8.32
220105981	Endogenous	CYBB	573.7	9.17
220105981	Endogenous	PTGS2	225.61	7.82
220105981	Endogenous	MSH6	385.5	8.59
220105981	Endogenous	CEACAM3	160.66	7.34
220105981	Endogenous	SDHA	1581.33	10.63
220105981	Endogenous	TNFRSF4	39.08	5.32
220105981	Endogenous	ITGAE	159.0	7.32
220105981	Endogenous	SIGLEC5	170.65	7.42
220105981	Endogenous	TBX21	250.6	7.97
220105981	Endogenous	S100A9	48125.18	15.55
220105981	Endogenous	MAGEC2	77.39	6.29
220105981	Endogenous	MS4A4A	447.13	8.81
220105981	Endogenous	S100A8	49492.55	15.59
220105981	Endogenous	FOXP3	260.59	8.03
220105981	Endogenous	PTPN11	1714.57	10.74
220105981	Endogenous	LCK	282.24	8.15
220105981	Endogenous	FPR1	265.59	8.06
220105981	Endogenous	CD1C	154.0	7.28
220105981	Endogenous	MMP9	991.74	9.96
220105981	Endogenous	TIE1	265.59	8.06
220105981	Endogenous	CXCL9	3015.32	11.56
220105981	Endogenous	C1QA	883.48	9.79
220105981	Endogenous	HLA-DQA2	157.33	7.31
220105981	Endogenous	ISG15	5861.64	12.52
220105981	Endogenous	CD3D	580.36	9.18
220105981	Endogenous	MAGEA4	104.03	6.71
220105981	Endogenous	PSMB9	1831.15	10.84
220105981	Endogenous	OAS3	1169.95	10.19
220105981	Endogenous	CCND1	1662.94	10.7
220105981	Endogenous	CD3G	203.96	7.68
220105981	Endogenous	GZMA	477.1	8.9
220105981	Endogenous	MELK	265.59	8.06
220105981	Endogenous	CCL13	1238.23	10.28
220105981	Endogenous	GUSB	1085.01	10.08
220105981	Endogenous	BIRC5	235.61	7.89
220105981	Endogenous	IFIT2	363.85	8.51
220105981	Endogenous	TNFSF10	2952.03	11.53
220105981	Endogenous	CD274	330.54	8.37
220105981	Endogenous	RB1	931.78	9.87
220105981	Endogenous	CX3CL1	577.03	9.18
220105981	Endogenous	HDC	202.3	7.67
220105981	Endogenous	PDGFA	253.93	7.99
220105981	Endogenous	CXCR2	343.86	8.43
220105981	Endogenous	ICOS	162.33	7.35
220105981	Endogenous	STAT1	2775.48	11.44
220105981	Endogenous	HLA-DOA	14.1	3.92
220105981	Endogenous	MTOR	557.05	9.12
220105981	Endogenous	CCR4	287.24	8.17
220105981	Endogenous	PVR	228.95	7.85
220105981	Endogenous	CCR2	240.6	7.92
220105981	Endogenous	CD28	97.37	6.62
220105981	Endogenous	FCAR	87.38	6.47
220105981	Endogenous	KIR3DL2	197.3	7.63
220105981	Endogenous	GZMH	120.69	6.93
220105981	Endogenous	CTAG1B	1.67	1.42
220105981	Endogenous	TNFRSF18	202.3	7.67
220105981	Endogenous	CDKN2A	100.7	6.67
220105981	Endogenous	ICAM1	696.95	9.45
220105981	Endogenous	HLA-DPA1	2105.96	11.04
220105981	Endogenous	TNF	129.02	7.02
220105981	Endogenous	CD4	345.53	8.44
220105981	Endogenous	CD14	1311.52	10.36
220105981	Endogenous	NBN	512.08	9.0
220105981	Endogenous	CTSW	130.68	7.04
220105981	Endogenous	HSD11B1	52.4	5.74
220105981	Endogenous	CXCL11	698.61	9.45
220105981	Endogenous	NOS2	60.73	5.95
220105981	Endogenous	CXCL5	190.64	7.58
220105981	Endogenous	RAD51	1.67	1.42
220105981	Endogenous	TIGIT	248.93	7.97
220105981	Endogenous	KLRD1	165.66	7.38
220105981	Endogenous	PTPRC	450.46	8.82
220105981	Endogenous	ADORA2A	272.25	8.09
220105981	Endogenous	BCL2	220.62	7.79
220105981	Endogenous	TFRC	896.81	9.81
220105981	Endogenous	S100A12	462.11	8.86
220105981	Endogenous	TRAT1	92.38	6.55
220105981	Endogenous	CD80	370.51	8.54
220105981	Endogenous	BTLA	222.28	7.8
220105981	Endogenous	TNFSF4	29.09	4.91
220105981	Endogenous	CD163	122.35	6.95
220105981	Endogenous	MSH2	345.53	8.44
220105981	Endogenous	PTEN	1662.94	10.7
220105981	Endogenous	PSMB10	1258.22	10.3
220105981	Endogenous	CXCL13	388.83	8.61
220105981	Endogenous	IL2	127.35	7.0
220105981	Endogenous	CD79A	1361.48	10.41
220105981	Endogenous	CCL2	881.82	9.79
220105981	Endogenous	CD48	483.77	8.92
220105981	Endogenous	BRCA2	97.37	6.62
220105981	Endogenous	LILRB2	771.9	9.59
220105981	Endogenous	TLR8	139.01	7.13
220105981	Endogenous	CSF3R	460.45	8.85
220105981	Endogenous	NKG7	783.55	9.62
220105981	Endogenous	IRF4	1043.37	10.03
220105981	Endogenous	CXCL12	172.32	7.44
220105981	Endogenous	TNFRSF17	302.23	8.24
220105981	Endogenous	TAP1	1554.68	10.6
220105981	Endogenous	PF4	112.36	6.82
220105981	Endogenous	HLA-DQA1	1.67	1.42
220105981	Endogenous	FCGR3B	2409.08	11.23
220105981	Endogenous	HLA-DRB1	1949.4	10.93
220105981	Endogenous	HLA-E	8459.81	13.05
220105981	Endogenous	TPSAB1	2104.29	11.04
220105981	Endogenous	CXCL2	618.67	9.28
220105981	Endogenous	GZMM	92.38	6.55
220105981	Endogenous	STK11IP	67.39	6.1
220105981	Endogenous	PRR5	353.86	8.47
220105981	Housekeeping	TBP	495.42	8.96
220105981	Housekeeping	ABCF1	465.45	8.87
220105981	Housekeeping	OAZ1	5035.56	12.3
220105981	Housekeeping	TBC1D10B	428.81	8.75
220105981	Housekeeping	UBB	5964.9	12.54
220105981	Negative	NEG_C(0)	1.0	1.0
220105981	Negative	NEG_D(0)	1.0	1.0
220105981	Negative	NEG_E(0)	1.0	1.0
220105981	Negative	NEG_A(0)	1.0	1.0
220105981	Negative	NEG_H(0)	1.0	1.0
220105981	Negative	NEG_G(0)	1.0	1.0
220105981	Negative	NEG_F(0)	1.0	1.0
220105981	Negative	NEG_B(0)	1.0	1.0
220105981	Positive	POS_C(8)	1091.46	10.09
220105981	Positive	POS_A(128)	12781.46	13.64
220105981	Positive	POS_F(0.125)	13.46	3.85
220105981	Positive	POS_D(2)	265.46	8.06
220105981	Positive	POS_B(32)	3984.46	11.96
220105981	Positive	POS_E(0.5)	33.46	5.11
220105982	Endogenous	IFI6	8235.66	13.01
220105982	Endogenous	RUNX3	372.1	8.54
220105982	Endogenous	IL12RB2	183.95	7.53
220105982	Endogenous	HLA-DMB	413.43	8.69
220105982	Endogenous	IL7R	1173.14	10.2
220105982	Endogenous	PDCD1	11.49	3.64
220105982	Endogenous	IL10	15.77	4.07
220105982	Endogenous	ITGAL	327.91	8.36
220105982	Endogenous	PDCD1LG2	129.79	7.03
220105982	Endogenous	CD276	1513.79	10.56
220105982	Endogenous	GZMB	654.31	9.36
220105982	Endogenous	ITGAX	376.37	8.56
220105982	Endogenous	IL17A	1.43	1.28
220105982	Endogenous	BLK	1.43	1.28
220105982	Endogenous	CCL18	618.68	9.28
220105982	Endogenous	MS4A1	1.43	1.28
220105982	Endogenous	ATM	577.35	9.18
220105982	Endogenous	TGFB1	583.05	9.19
220105982	Endogenous	AXL	112.69	6.83
220105982	Endogenous	OAS1	1516.64	10.57
220105982	Endogenous	ITGB2	389.2	8.61
220105982	Endogenous	HLA-DMA	655.74	9.36
220105982	Endogenous	EIF2AK2	1277.18	10.32
220105982	Endogenous	NECTIN2	895.2	9.81
220105982	Endogenous	MYC	2555.71	11.32
220105982	Endogenous	CSF2RB	349.29	8.45
220105982	Endogenous	TNFSF13B	78.48	6.31
220105982	Endogenous	PIK3CA	537.44	9.07
220105982	Endogenous	IFIT1	1431.12	10.48
220105982	Endogenous	CD68	618.68	9.28
220105982	Endogenous	OAS2	1957.07	10.94
220105982	Endogenous	PRF1	404.88	8.66
220105982	Endogenous	CPA3	300.83	8.24
220105982	Endogenous	IFIT3	860.99	9.75
220105982	Endogenous	CXCL10	7963.42	12.96
220105982	Endogenous	CX3CR1	72.78	6.21
220105982	Endogenous	VTCN1	40.0	5.36
220105982	Endogenous	MRC1	114.11	6.85
220105982	Endogenous	IFNG	44.27	5.5
220105982	Endogenous	ICOSLG	106.99	6.75
220105982	Endogenous	CCL22	270.9	8.09
220105982	Endogenous	PIK3CD	253.8	7.99
220105982	Endogenous	CCL4	913.72	9.84
220105982	Endogenous	ENTPD1	419.13	8.71
220105982	Endogenous	FCGR1A	131.22	7.05
220105982	Endogenous	IL18	563.09	9.14
220105982	Endogenous	CD19	31.44	5.02
220105982	Endogenous	CD247	172.55	7.44
220105982	Endogenous	CD47	3526.36	11.78
220105982	Endogenous	ADM	1244.4	10.28
220105982	Endogenous	HAVCR2	82.76	6.39
220105982	Endogenous	MS4A2	32.87	5.08
220105982	Endogenous	C1QB	1402.61	10.45
220105982	Endogenous	HIF1A	3996.72	11.96
220105982	Endogenous	IL15	22.89	4.58
220105982	Endogenous	KIR2DL3	1.43	1.28
220105982	Endogenous	CD8B	111.26	6.81
220105982	Endogenous	MAGEA12	30.02	4.96
220105982	Endogenous	FCGR2B	212.46	7.74
220105982	Endogenous	IFITM1	8225.68	13.01
220105982	Endogenous	CD40	356.42	8.48
220105982	Endogenous	FGF13	1.51	1.33
220105982	Endogenous	ANGPT2	104.14	6.72
220105982	Endogenous	CXCR6	126.94	7.0
220105982	Endogenous	CTSS	2427.43	11.25
220105982	Endogenous	CD244	22.89	4.58
220105982	Endogenous	IL2RA	156.87	7.3
220105982	Endogenous	NT5E	124.09	6.97
220105982	Endogenous	GNLY	64.23	6.03
220105982	Endogenous	CXCR3	75.63	6.26
220105982	Endogenous	CD44	5231.06	12.35
220105982	Endogenous	IL2RB	451.92	8.82
220105982	Endogenous	PMS2	181.1	7.51
220105982	Endogenous	STAT4	12.92	3.8
220105982	Endogenous	PDGFB	119.82	6.92
220105982	Endogenous	MLANA	11.49	3.64
220105982	Endogenous	TDO2	182.53	7.52
220105982	Endogenous	KLRK1	128.37	7.02
220105982	Endogenous	IFIH1	701.35	9.46
220105982	Endogenous	BRIP1	176.83	7.47
220105982	Endogenous	CD2	102.71	6.7
220105982	Endogenous	IDO1	1902.91	10.89
220105982	Endogenous	CTLA4	384.93	8.59
220105982	Endogenous	IL1A	249.52	7.97
220105982	Endogenous	IL2RG	233.84	7.88
220105982	Endogenous	PTGER4	125.52	6.98
220105982	Endogenous	BLM	144.05	7.18
220105982	Endogenous	SH2D1A	77.06	6.29
220105982	Endogenous	BRCA1	115.54	6.86
220105982	Endogenous	CD209	424.84	8.73
220105982	Endogenous	CCL7	15.77	4.07
220105982	Endogenous	DLL4	59.95	5.93
220105982	Endogenous	HERC6	521.76	9.03
220105982	Endogenous	MLH1	262.35	8.04
220105982	Endogenous	TNFRSF1B	323.64	8.34
220105982	Endogenous	CCR5	122.67	6.95
220105982	Endogenous	PNOC	24.32	4.66
220105982	Endogenous	CD84	259.5	8.03
220105982	Endogenous	STAT3	5074.27	12.31
220105982	Endogenous	IFI27	21910.29	14.42
220105982	Endogenous	TLR3	52.82	5.75
220105982	Endogenous	KLRB1	58.53	5.9
220105982	Endogenous	CD3E	272.33	8.09
220105982	Endogenous	CXCL1	3038.89	11.57
220105982	Endogenous	IFITM2	521.76	9.03
220105982	Endogenous	IFI35	554.54	9.12
220105982	Endogenous	ITGAM	146.9	7.21
220105982	Endogenous	AKT1	838.18	9.71
220105982	Endogenous	CCL5	794.0	9.63
220105982	Endogenous	EGFR	2604.17	11.35
220105982	Endogenous	VEGFA	1138.93	10.15
220105982	Endogenous	PECAM1	615.83	9.27
220105982	Endogenous	CXCL8	3855.61	11.91
220105982	Endogenous	SELL	289.43	8.18
220105982	Endogenous	GBP1	1706.21	10.74
220105982	Endogenous	ZAP70	259.5	8.03
220105982	Endogenous	CD27	229.57	7.85
220105982	Endogenous	CCL21	37.15	5.25
220105982	Endogenous	FAS	138.34	7.12
220105982	Endogenous	SPIB	42.85	5.45
220105982	Endogenous	CSF1R	31.44	5.02
220105982	Endogenous	CSF2	7.21	3.04
220105982	Endogenous	CD70	97.01	6.61
220105982	Endogenous	LYZ	5489.04	12.42
220105982	Endogenous	MKI67	357.85	8.49
220105982	Endogenous	ZEB1	159.72	7.33
220105982	Endogenous	IL4	1.43	1.28
220105982	Endogenous	IL21R	144.05	7.18
220105982	Endogenous	GZMK	118.39	6.9
220105982	Endogenous	LY9	75.63	6.26
220105982	Endogenous	MX1	7245.05	12.82
220105982	Endogenous	CD6	172.55	7.44
220105982	Endogenous	KIR3DL1	249.52	7.97
220105982	Endogenous	TCL1A	30.02	4.96
220105982	Endogenous	HLA-DOB	27.17	4.82
220105982	Endogenous	IL6	78.48	6.31
220105982	Endogenous	TNFSF18	7.21	3.04
220105982	Endogenous	ARG1	1060.53	10.05
220105982	Endogenous	IL1B	564.52	9.14
220105982	Endogenous	TLR9	41.42	5.41
220105982	Endogenous	HLA-DRA	12359.14	13.59
220105982	Endogenous	CD40LG	34.3	5.14
220105982	Endogenous	CD86	135.49	7.09
220105982	Endogenous	TNFSF9	181.1	7.51
220105982	Endogenous	ITGA1	430.54	8.75
220105982	Endogenous	IRF1	481.85	8.92
220105982	Endogenous	CD8A	384.93	8.59
220105982	Endogenous	CXCR4	660.02	9.37
220105982	Endogenous	FUT4	65.65	6.06
220105982	Endogenous	NFKBIA	4278.93	12.06
220105982	Endogenous	POLR2A	2481.59	11.28
220105982	Endogenous	CD38	270.9	8.09
220105982	Endogenous	LAG3	199.63	7.65
220105982	Endogenous	NCAM1	37.15	5.25
220105982	Endogenous	FCRL2	5.79	2.76
220105982	Endogenous	CCL20	414.86	8.7
220105982	Endogenous	TNFRSF14	159.72	7.33
220105982	Endogenous	IL10RA	457.62	8.84
220105982	Endogenous	CMKLR1	201.06	7.66
220105982	Endogenous	SLAMF7	285.15	8.16
220105982	Endogenous	NCR1	11.49	3.64
220105982	Endogenous	CD74	11501.09	13.49
220105982	Endogenous	TLR7	40.0	5.36
220105982	Endogenous	RORC	17.19	4.19
220105982	Endogenous	TWIST1	67.08	6.09
220105982	Endogenous	FASLG	59.95	5.93
220105982	Endogenous	TNFRSF1A	1254.38	10.29
220105982	Endogenous	EOMES	22.89	4.58
220105982	Endogenous	SNAI1	64.23	6.03
220105982	Endogenous	TNFRSF9	87.03	6.46
220105982	Endogenous	G6PD	2289.17	11.16
220105982	Endogenous	CD79B	64.23	6.03
220105982	Endogenous	VCAM1	310.81	8.28
220105982	Endogenous	IRF9	2475.89	11.27
220105982	Endogenous	MAGEA1	10.06	3.47
220105982	Endogenous	CD69	292.28	8.2
220105982	Endogenous	CYBB	423.41	8.73
220105982	Endogenous	PTGS2	101.29	6.68
220105982	Endogenous	MSH6	353.57	8.47
220105982	Endogenous	CEACAM3	37.15	5.25
220105982	Endogenous	SDHA	1825.94	10.84
220105982	Endogenous	TNFRSF4	11.49	3.64
220105982	Endogenous	ITGAE	132.64	7.06
220105982	Endogenous	SIGLEC5	85.61	6.44
220105982	Endogenous	TBX21	91.31	6.53
220105982	Endogenous	S100A9	91822.82	16.49
220105982	Endogenous	MAGEC2	479.0	8.91
220105982	Endogenous	MS4A4A	213.89	7.75
220105982	Endogenous	S100A8	92720.78	16.5
220105982	Endogenous	FOXP3	206.76	7.7
220105982	Endogenous	PTPN11	1194.52	10.22
220105982	Endogenous	LCK	175.4	7.46
220105982	Endogenous	FPR1	162.57	7.35
220105982	Endogenous	CD1C	44.27	5.5
220105982	Endogenous	MMP9	872.39	9.77
220105982	Endogenous	TIE1	62.8	6.0
220105982	Endogenous	CXCL9	6036.37	12.56
220105982	Endogenous	C1QA	570.22	9.16
220105982	Endogenous	HLA-DQA2	40.0	5.36
220105982	Endogenous	ISG15	3711.65	11.86
220105982	Endogenous	CD3D	413.43	8.69
220105982	Endogenous	MAGEA4	179.68	7.5
220105982	Endogenous	PSMB9	1032.03	10.01
220105982	Endogenous	OAS3	963.61	9.91
220105982	Endogenous	CCND1	1523.77	10.57
220105982	Endogenous	CD3G	91.31	6.53
220105982	Endogenous	GZMA	259.5	8.03
220105982	Endogenous	MELK	376.37	8.56
220105982	Endogenous	CCL13	384.93	8.59
220105982	Endogenous	GUSB	598.73	9.23
220105982	Endogenous	BIRC5	349.29	8.45
220105982	Endogenous	IFIT2	193.93	7.61
220105982	Endogenous	TNFSF10	2926.29	11.52
220105982	Endogenous	CD274	165.43	7.38
220105982	Endogenous	RB1	754.09	9.56
220105982	Endogenous	CX3CL1	712.75	9.48
220105982	Endogenous	HDC	40.0	5.36
220105982	Endogenous	PDGFA	118.39	6.9
220105982	Endogenous	CXCR2	212.46	7.74
220105982	Endogenous	ICOS	78.48	6.31
220105982	Endogenous	STAT1	2401.77	11.23
220105982	Endogenous	HLA-DOA	2.94	1.98
220105982	Endogenous	MTOR	439.09	8.78
220105982	Endogenous	CCR4	188.23	7.56
220105982	Endogenous	PVR	222.44	7.8
220105982	Endogenous	CCR2	78.48	6.31
220105982	Endogenous	CD28	42.85	5.45
220105982	Endogenous	FCAR	18.62	4.29
220105982	Endogenous	KIR3DL2	14.34	3.94
220105982	Endogenous	GZMH	35.72	5.2
220105982	Endogenous	CTAG1B	1.43	1.28
220105982	Endogenous	TNFRSF18	266.62	8.06
220105982	Endogenous	CDKN2A	55.68	5.82
220105982	Endogenous	ICAM1	969.31	9.92
220105982	Endogenous	HLA-DPA1	2136.66	11.06
220105982	Endogenous	TNF	101.29	6.68
220105982	Endogenous	CD4	240.97	7.92
220105982	Endogenous	CD14	517.48	9.02
220105982	Endogenous	NBN	498.95	8.97
220105982	Endogenous	CTSW	42.85	5.45
220105982	Endogenous	HSD11B1	1.43	1.28
220105982	Endogenous	CXCL11	1475.31	10.53
220105982	Endogenous	NOS2	22.89	4.58
220105982	Endogenous	CXCL5	79.91	6.34
220105982	Endogenous	RAD51	22.89	4.58
220105982	Endogenous	TIGIT	155.45	7.29
220105982	Endogenous	KLRD1	42.85	5.45
220105982	Endogenous	PTPRC	253.8	7.99
220105982	Endogenous	ADORA2A	75.63	6.26
220105982	Endogenous	BCL2	75.63	6.26
220105982	Endogenous	TFRC	1885.8	10.88
220105982	Endogenous	S100A12	1218.75	10.25
220105982	Endogenous	TRAT1	18.62	4.29
220105982	Endogenous	CD80	176.83	7.47
220105982	Endogenous	BTLA	51.4	5.71
220105982	Endogenous	TNFSF4	1.51	1.33
220105982	Endogenous	CD163	21.47	4.49
220105982	Endogenous	MSH2	384.93	8.59
220105982	Endogenous	PTEN	1183.11	10.21
220105982	Endogenous	PSMB10	826.78	9.69
220105982	Endogenous	CXCL13	595.88	9.22
220105982	Endogenous	IL2	1.43	1.28
220105982	Endogenous	CD79A	72.78	6.21
220105982	Endogenous	CCL2	915.15	9.84
220105982	Endogenous	CD48	315.09	8.3
220105982	Endogenous	BRCA2	106.99	6.75
220105982	Endogenous	LILRB2	362.12	8.5
220105982	Endogenous	TLR8	32.87	5.08
220105982	Endogenous	CSF3R	289.43	8.18
220105982	Endogenous	NKG7	446.22	8.8
220105982	Endogenous	IRF4	128.37	7.02
220105982	Endogenous	CXCL12	2.94	1.98
220105982	Endogenous	TNFRSF17	44.27	5.5
220105982	Endogenous	TAP1	952.21	9.9
220105982	Endogenous	PF4	22.89	4.58
220105982	Endogenous	HLA-DQA1	1984.15	10.96
220105982	Endogenous	FCGR3B	2661.18	11.38
220105982	Endogenous	HLA-DRB1	8309.77	13.02
220105982	Endogenous	HLA-E	4812.01	12.23
220105982	Endogenous	TPSAB1	1939.96	10.92
220105982	Endogenous	CXCL2	352.14	8.46
220105982	Endogenous	GZMM	35.72	5.2
220105982	Endogenous	STK11IP	12.92	3.8
220105982	Endogenous	PRR5	223.86	7.81
220105982	Housekeeping	TBP	343.59	8.43
220105982	Housekeeping	ABCF1	412.01	8.69
220105982	Housekeeping	OAZ1	8540.68	13.06
220105982	Housekeeping	TBC1D10B	310.81	8.28
220105982	Housekeeping	UBB	7903.55	12.95
220105982	Negative	NEG_C(0)	1.0	1.0
220105982	Negative	NEG_D(0)	1.0	1.0
220105982	Negative	NEG_E(0)	1.0	1.0
220105982	Negative	NEG_A(0)	1.0	1.0
220105982	Negative	NEG_H(0)	1.0	1.0
220105982	Negative	NEG_G(0)	1.0	1.0
220105982	Negative	NEG_F(0)	1.0	1.0
220105982	Negative	NEG_B(0)	1.0	1.0
220105982	Positive	POS_C(8)	1000.06	9.97
220105982	Positive	POS_A(128)	11992.06	13.55
220105982	Positive	POS_F(0.125)	22.06	4.53
220105982	Positive	POS_D(2)	266.06	8.06
220105982	Positive	POS_B(32)	3669.06	11.84
220105982	Positive	POS_E(0.5)	14.06	3.91
220105986	Endogenous	IFI6	3612.01	11.82
220105986	Endogenous	RUNX3	335.89	8.4
220105986	Endogenous	IL12RB2	35.7	5.2
220105986	Endogenous	HLA-DMB	152.53	7.26
220105986	Endogenous	IL7R	1218.61	10.25
220105986	Endogenous	PDCD1	8.11	3.19
220105986	Endogenous	IL10	12.98	3.81
220105986	Endogenous	ITGAL	94.11	6.57
220105986	Endogenous	PDCD1LG2	139.55	7.13
220105986	Endogenous	CD276	3052.2	11.58
220105986	Endogenous	GZMB	89.25	6.5
220105986	Endogenous	ITGAX	861.62	9.75
220105986	Endogenous	IL17A	1.62	1.39
220105986	Endogenous	BLK	1.62	1.39
220105986	Endogenous	CCL18	1684.31	10.72
220105986	Endogenous	MS4A1	12.98	3.81
220105986	Endogenous	ATM	642.57	9.33
220105986	Endogenous	TGFB1	1212.12	10.24
220105986	Endogenous	AXL	124.94	6.98
220105986	Endogenous	OAS1	1236.46	10.27
220105986	Endogenous	ITGB2	254.76	8.0
220105986	Endogenous	HLA-DMA	181.74	7.51
220105986	Endogenous	EIF2AK2	543.59	9.09
220105986	Endogenous	NECTIN2	1059.59	10.05
220105986	Endogenous	MYC	3719.1	11.86
220105986	Endogenous	CSF2RB	464.08	8.86
220105986	Endogenous	TNFSF13B	105.47	6.73
220105986	Endogenous	PIK3CA	509.51	9.0
220105986	Endogenous	IFIT1	313.17	8.3
220105986	Endogenous	CD68	689.62	9.43
220105986	Endogenous	OAS2	817.81	9.68
220105986	Endogenous	PRF1	108.72	6.78
220105986	Endogenous	CPA3	402.42	8.66
220105986	Endogenous	IFIT3	191.47	7.59
220105986	Endogenous	CXCL10	60.04	5.93
220105986	Endogenous	CX3CR1	55.17	5.81
220105986	Endogenous	VTCN1	50.3	5.68
220105986	Endogenous	MRC1	207.7	7.71
220105986	Endogenous	IFNG	22.72	4.57
220105986	Endogenous	ICOSLG	131.43	7.05
220105986	Endogenous	CCL22	253.13	7.99
220105986	Endogenous	PIK3CD	293.7	8.2
220105986	Endogenous	CCL4	801.59	9.65
220105986	Endogenous	ENTPD1	725.32	9.5
220105986	Endogenous	FCGR1A	32.45	5.06
220105986	Endogenous	IL18	1038.49	10.02
220105986	Endogenous	CD19	35.7	5.2
220105986	Endogenous	CD247	56.79	5.85
220105986	Endogenous	CD47	1781.66	10.8
220105986	Endogenous	ADM	2088.34	11.03
220105986	Endogenous	HAVCR2	43.81	5.49
220105986	Endogenous	MS4A2	38.94	5.32
220105986	Endogenous	C1QB	501.4	8.97
220105986	Endogenous	HIF1A	4137.74	12.01
220105986	Endogenous	IL15	11.36	3.63
220105986	Endogenous	KIR2DL3	1.62	1.39
220105986	Endogenous	CD8B	73.02	6.21
220105986	Endogenous	MAGEA12	14.6	3.96
220105986	Endogenous	FCGR2B	95.74	6.6
220105986	Endogenous	IFITM1	2200.31	11.1
220105986	Endogenous	CD40	241.77	7.92
220105986	Endogenous	FGF13	32.45	5.06
220105986	Endogenous	ANGPT2	321.28	8.33
220105986	Endogenous	CXCR6	27.58	4.84
220105986	Endogenous	CTSS	1616.15	10.66
220105986	Endogenous	CD244	35.7	5.2
220105986	Endogenous	IL2RA	103.85	6.71
220105986	Endogenous	NT5E	644.19	9.33
220105986	Endogenous	GNLY	16.23	4.11
220105986	Endogenous	CXCR3	24.34	4.66
220105986	Endogenous	CD44	9669.34	13.24
220105986	Endogenous	IL2RB	160.64	7.34
220105986	Endogenous	PMS2	136.3	7.1
220105986	Endogenous	STAT4	3.25	2.09
220105986	Endogenous	PDGFB	196.34	7.62
220105986	Endogenous	MLANA	32.45	5.06
220105986	Endogenous	TDO2	425.13	8.74
220105986	Endogenous	KLRK1	29.21	4.92
220105986	Endogenous	IFIH1	272.6	8.1
220105986	Endogenous	BRIP1	191.47	7.59
220105986	Endogenous	CD2	29.21	4.92
220105986	Endogenous	IDO1	116.83	6.88
220105986	Endogenous	CTLA4	129.81	7.03
220105986	Endogenous	IL1A	936.27	9.87
220105986	Endogenous	IL2RG	107.09	6.76
220105986	Endogenous	PTGER4	120.08	6.92
220105986	Endogenous	BLM	129.81	7.03
220105986	Endogenous	SH2D1A	1.62	1.39
220105986	Endogenous	BRCA1	84.38	6.42
220105986	Endogenous	CD209	332.64	8.38
220105986	Endogenous	CCL7	1.62	1.39
220105986	Endogenous	DLL4	128.19	7.01
220105986	Endogenous	HERC6	272.6	8.1
220105986	Endogenous	MLH1	258.0	8.02
220105986	Endogenous	TNFRSF1B	327.77	8.36
220105986	Endogenous	CCR5	16.23	4.11
220105986	Endogenous	PNOC	43.81	5.49
220105986	Endogenous	CD84	79.51	6.33
220105986	Endogenous	STAT3	4395.75	12.1
220105986	Endogenous	IFI27	9427.57	13.2
220105986	Endogenous	TLR3	8.11	3.19
220105986	Endogenous	KLRB1	3.25	2.09
220105986	Endogenous	CD3E	43.81	5.49
220105986	Endogenous	CXCL1	3354.01	11.71
220105986	Endogenous	IFITM2	223.92	7.81
220105986	Endogenous	IFI35	210.94	7.73
220105986	Endogenous	ITGAM	152.53	7.26
220105986	Endogenous	AKT1	1270.53	10.31
220105986	Endogenous	CCL5	392.68	8.62
220105986	Endogenous	EGFR	2312.27	11.18
220105986	Endogenous	VEGFA	2615.7	11.35
220105986	Endogenous	PECAM1	584.15	9.19
220105986	Endogenous	CXCL8	28492.02	14.8
220105986	Endogenous	SELL	204.45	7.68
220105986	Endogenous	GBP1	267.74	8.07
220105986	Endogenous	ZAP70	63.28	6.01
220105986	Endogenous	CD27	48.68	5.63
220105986	Endogenous	CCL21	126.57	7.0
220105986	Endogenous	FAS	89.25	6.5
220105986	Endogenous	SPIB	3.25	2.09
220105986	Endogenous	CSF1R	40.57	5.38
220105986	Endogenous	CSF2	126.57	7.0
220105986	Endogenous	CD70	61.66	5.97
220105986	Endogenous	LYZ	1020.64	10.0
220105986	Endogenous	MKI67	303.43	8.25
220105986	Endogenous	ZEB1	214.19	7.75
220105986	Endogenous	IL4	21.09	4.47
220105986	Endogenous	IL21R	60.04	5.93
220105986	Endogenous	GZMK	19.47	4.36
220105986	Endogenous	LY9	64.91	6.04
220105986	Endogenous	MX1	2521.59	11.3
220105986	Endogenous	CD6	40.57	5.38
220105986	Endogenous	KIR3DL1	324.53	8.35
220105986	Endogenous	TCL1A	16.23	4.11
220105986	Endogenous	HLA-DOB	61.66	5.97
220105986	Endogenous	IL6	254.76	8.0
220105986	Endogenous	TNFSF18	1.62	1.39
220105986	Endogenous	ARG1	602.0	9.24
220105986	Endogenous	IL1B	3699.63	11.85
220105986	Endogenous	TLR9	47.06	5.59
220105986	Endogenous	HLA-DRA	5223.29	12.35
220105986	Endogenous	CD40LG	22.72	4.57
220105986	Endogenous	CD86	90.87	6.52
220105986	Endogenous	TNFSF9	280.72	8.14
220105986	Endogenous	ITGA1	782.11	9.61
220105986	Endogenous	IRF1	283.96	8.15
220105986	Endogenous	CD8A	82.75	6.39
220105986	Endogenous	CXCR4	196.34	7.62
220105986	Endogenous	FUT4	47.06	5.59
220105986	Endogenous	NFKBIA	4168.57	12.03
220105986	Endogenous	POLR2A	2250.61	11.14
220105986	Endogenous	CD38	48.68	5.63
220105986	Endogenous	LAG3	22.72	4.57
220105986	Endogenous	NCAM1	120.08	6.92
220105986	Endogenous	FCRL2	22.72	4.57
220105986	Endogenous	CCL20	605.25	9.24
220105986	Endogenous	TNFRSF14	111.96	6.82
220105986	Endogenous	IL10RA	217.43	7.77
220105986	Endogenous	CMKLR1	165.51	7.38
220105986	Endogenous	SLAMF7	50.3	5.68
220105986	Endogenous	NCR1	1.62	1.39
220105986	Endogenous	CD74	5197.33	12.34
220105986	Endogenous	TLR7	30.83	4.99
220105986	Endogenous	RORC	22.72	4.57
220105986	Endogenous	TWIST1	79.51	6.33
220105986	Endogenous	FASLG	29.21	4.92
220105986	Endogenous	TNFRSF1A	1369.51	10.42
220105986	Endogenous	EOMES	19.47	4.36
220105986	Endogenous	SNAI1	172.0	7.43
220105986	Endogenous	TNFRSF9	43.81	5.49
220105986	Endogenous	G6PD	3172.27	11.63
220105986	Endogenous	CD79B	48.68	5.63
220105986	Endogenous	VCAM1	131.43	7.05
220105986	Endogenous	IRF9	1775.17	10.79
220105986	Endogenous	MAGEA1	4.87	2.55
220105986	Endogenous	CD69	397.55	8.64
220105986	Endogenous	CYBB	191.47	7.59
220105986	Endogenous	PTGS2	696.11	9.45
220105986	Endogenous	MSH6	369.96	8.54
220105986	Endogenous	CEACAM3	102.23	6.69
220105986	Endogenous	SDHA	2640.04	11.37
220105986	Endogenous	TNFRSF4	19.47	4.36
220105986	Endogenous	ITGAE	16.23	4.11
220105986	Endogenous	SIGLEC5	90.87	6.52
220105986	Endogenous	TBX21	82.75	6.39
220105986	Endogenous	S100A9	118100.96	16.85
220105986	Endogenous	MAGEC2	32.45	5.06
220105986	Endogenous	MS4A4A	133.06	7.07
220105986	Endogenous	S100A8	104441.54	16.67
220105986	Endogenous	FOXP3	97.36	6.62
220105986	Endogenous	PTPN11	1666.46	10.7
220105986	Endogenous	LCK	66.53	6.08
220105986	Endogenous	FPR1	305.06	8.26
220105986	Endogenous	CD1C	50.3	5.68
220105986	Endogenous	MMP9	3185.25	11.64
220105986	Endogenous	TIE1	108.72	6.78
220105986	Endogenous	CXCL9	98.98	6.64
220105986	Endogenous	C1QA	233.66	7.87
220105986	Endogenous	HLA-DQA2	105.47	6.73
220105986	Endogenous	ISG15	2130.53	11.06
220105986	Endogenous	CD3D	108.72	6.78
220105986	Endogenous	MAGEA4	14.6	3.96
220105986	Endogenous	PSMB9	366.72	8.52
220105986	Endogenous	OAS3	546.83	9.1
220105986	Endogenous	CCND1	1990.99	10.96
220105986	Endogenous	CD3G	55.17	5.81
220105986	Endogenous	GZMA	71.4	6.18
220105986	Endogenous	MELK	454.34	8.83
220105986	Endogenous	CCL13	457.59	8.84
220105986	Endogenous	GUSB	468.94	8.88
220105986	Endogenous	BIRC5	324.53	8.35
220105986	Endogenous	IFIT2	69.77	6.15
220105986	Endogenous	TNFSF10	1150.46	10.17
220105986	Endogenous	CD274	131.43	7.05
220105986	Endogenous	RB1	860.0	9.75
220105986	Endogenous	CX3CL1	95.74	6.6
220105986	Endogenous	HDC	50.3	5.68
220105986	Endogenous	PDGFA	155.77	7.29
220105986	Endogenous	CXCR2	624.72	9.29
220105986	Endogenous	ICOS	48.68	5.63
220105986	Endogenous	STAT1	636.08	9.32
220105986	Endogenous	HLA-DOA	1.62	1.39
220105986	Endogenous	MTOR	509.51	9.0
220105986	Endogenous	CCR4	58.42	5.89
220105986	Endogenous	PVR	272.6	8.1
220105986	Endogenous	CCR2	32.45	5.06
220105986	Endogenous	CD28	14.6	3.96
220105986	Endogenous	FCAR	137.92	7.12
220105986	Endogenous	KIR3DL2	45.43	5.54
220105986	Endogenous	GZMH	11.36	3.63
220105986	Endogenous	CTAG1B	1.62	1.39
220105986	Endogenous	TNFRSF18	270.98	8.09
220105986	Endogenous	CDKN2A	1.62	1.39
220105986	Endogenous	ICAM1	694.49	9.44
220105986	Endogenous	HLA-DPA1	417.02	8.71
220105986	Endogenous	TNF	123.32	6.96
220105986	Endogenous	CD4	131.43	7.05
220105986	Endogenous	CD14	688.0	9.43
220105986	Endogenous	NBN	399.17	8.64
220105986	Endogenous	CTSW	37.32	5.26
220105986	Endogenous	HSD11B1	11.36	3.63
220105986	Endogenous	CXCL11	21.09	4.47
220105986	Endogenous	NOS2	11.36	3.63
220105986	Endogenous	CXCL5	1049.85	10.04
220105986	Endogenous	RAD51	12.98	3.81
220105986	Endogenous	TIGIT	25.96	4.75
220105986	Endogenous	KLRD1	79.51	6.33
220105986	Endogenous	PTPRC	210.94	7.73
220105986	Endogenous	ADORA2A	129.81	7.03
220105986	Endogenous	BCL2	115.21	6.86
220105986	Endogenous	TFRC	5682.5	12.47
220105986	Endogenous	S100A12	3164.16	11.63
220105986	Endogenous	TRAT1	19.47	4.36
220105986	Endogenous	CD80	118.45	6.9
220105986	Endogenous	BTLA	30.83	4.99
220105986	Endogenous	TNFSF4	1.62	1.39
220105986	Endogenous	CD163	11.36	3.63
220105986	Endogenous	MSH2	277.47	8.12
220105986	Endogenous	PTEN	1286.76	10.33
220105986	Endogenous	PSMB10	296.94	8.22
220105986	Endogenous	CXCL13	40.57	5.38
220105986	Endogenous	IL2	6.49	2.9
220105986	Endogenous	CD79A	30.83	4.99
220105986	Endogenous	CCL2	650.68	9.35
220105986	Endogenous	CD48	105.47	6.73
220105986	Endogenous	BRCA2	147.66	7.22
220105986	Endogenous	LILRB2	280.72	8.14
220105986	Endogenous	TLR8	29.21	4.92
220105986	Endogenous	CSF3R	835.66	9.71
220105986	Endogenous	NKG7	76.26	6.27
220105986	Endogenous	IRF4	111.96	6.82
220105986	Endogenous	CXCL12	6.49	2.9
220105986	Endogenous	TNFRSF17	30.83	4.99
220105986	Endogenous	TAP1	433.25	8.76
220105986	Endogenous	PF4	25.96	4.75
220105986	Endogenous	HLA-DQA1	892.45	9.8
220105986	Endogenous	FCGR3B	1392.23	10.44
220105986	Endogenous	HLA-DRB1	3235.55	11.66
220105986	Endogenous	HLA-E	2768.23	11.44
220105986	Endogenous	TPSAB1	1720.0	10.75
220105986	Endogenous	CXCL2	1346.8	10.4
220105986	Endogenous	GZMM	21.09	4.47
220105986	Endogenous	STK11IP	16.23	4.11
220105986	Endogenous	PRR5	238.53	7.9
220105986	Housekeeping	TBP	451.1	8.82
220105986	Housekeeping	ABCF1	590.64	9.21
220105986	Housekeeping	OAZ1	6824.84	12.74
220105986	Housekeeping	TBC1D10B	261.25	8.03
220105986	Housekeeping	UBB	6252.05	12.61
220105986	Negative	NEG_C(0)	1.0	1.0
220105986	Negative	NEG_D(0)	1.0	1.0
220105986	Negative	NEG_E(0)	1.0	1.0
220105986	Negative	NEG_A(0)	1.0	1.0
220105986	Negative	NEG_H(0)	1.0	1.0
220105986	Negative	NEG_G(0)	1.0	1.0
220105986	Negative	NEG_F(0)	1.0	1.0
220105986	Negative	NEG_B(0)	1.0	1.0
220105986	Positive	POS_C(8)	1099.0	10.1
220105986	Positive	POS_A(128)	12570.0	13.62
220105986	Positive	POS_F(0.125)	19.0	4.32
220105986	Positive	POS_D(2)	293.0	8.2
220105986	Positive	POS_B(32)	4050.0	11.98
220105986	Positive	POS_E(0.5)	25.0	4.7
220105990	Endogenous	IFI6	1497.2	10.55
220105990	Endogenous	RUNX3	811.67	9.67
220105990	Endogenous	IL12RB2	72.33	6.2
220105990	Endogenous	HLA-DMB	512.19	9.0
220105990	Endogenous	IL7R	598.76	9.23
220105990	Endogenous	PDCD1	37.23	5.26
220105990	Endogenous	IL10	1.0	1.0
220105990	Endogenous	ITGAL	388.19	8.6
220105990	Endogenous	PDCD1LG2	62.97	6.0
220105990	Endogenous	CD276	1911.33	10.9
220105990	Endogenous	GZMB	381.17	8.58
220105990	Endogenous	ITGAX	680.65	9.41
220105990	Endogenous	IL17A	1.0	1.0
220105990	Endogenous	BLK	1.0	1.0
220105990	Endogenous	CCL18	921.64	9.85
220105990	Endogenous	MS4A1	107.42	6.76
220105990	Endogenous	ATM	1251.53	10.29
220105990	Endogenous	TGFB1	2154.65	11.07
220105990	Endogenous	AXL	472.42	8.89
220105990	Endogenous	OAS1	891.22	9.8
220105990	Endogenous	ITGB2	715.74	9.49
220105990	Endogenous	HLA-DMA	1204.74	10.24
220105990	Endogenous	EIF2AK2	699.37	9.45
220105990	Endogenous	NECTIN2	839.75	9.72
220105990	Endogenous	MYC	1953.44	10.93
220105990	Endogenous	CSF2RB	402.22	8.66
220105990	Endogenous	TNFSF13B	278.22	8.13
220105990	Endogenous	PIK3CA	804.65	9.65
220105990	Endogenous	IFIT1	463.06	8.86
220105990	Endogenous	CD68	914.62	9.84
220105990	Endogenous	OAS2	1033.94	10.02
220105990	Endogenous	PRF1	388.19	8.6
220105990	Endogenous	CPA3	540.27	9.08
220105990	Endogenous	IFIT3	327.35	8.36
220105990	Endogenous	CXCL10	385.85	8.6
220105990	Endogenous	CX3CR1	88.71	6.49
220105990	Endogenous	VTCN1	175.27	7.46
220105990	Endogenous	MRC1	268.86	8.08
220105990	Endogenous	IFNG	39.57	5.34
220105990	Endogenous	ICOSLG	303.96	8.25
220105990	Endogenous	CCL22	121.46	6.94
220105990	Endogenous	PIK3CD	271.2	8.09
220105990	Endogenous	CCL4	303.96	8.25
220105990	Endogenous	ENTPD1	1555.69	10.6
220105990	Endogenous	FCGR1A	119.12	6.91
220105990	Endogenous	IL18	556.64	9.12
220105990	Endogenous	CD19	292.26	8.2
220105990	Endogenous	CD247	212.71	7.74
220105990	Endogenous	CD47	1965.14	10.94
220105990	Endogenous	ADM	514.53	9.01
220105990	Endogenous	HAVCR2	95.73	6.6
220105990	Endogenous	MS4A2	62.97	6.0
220105990	Endogenous	C1QB	2194.43	11.1
220105990	Endogenous	HIF1A	2390.96	11.22
220105990	Endogenous	IL15	74.67	6.24
220105990	Endogenous	KIR2DL3	1.0	1.0
220105990	Endogenous	CD8B	275.88	8.11
220105990	Endogenous	MAGEA12	27.87	4.85
220105990	Endogenous	FCGR2B	427.96	8.74
220105990	Endogenous	IFITM1	1682.04	10.72
220105990	Endogenous	CD40	551.96	9.11
220105990	Endogenous	FGF13	11.5	3.64
220105990	Endogenous	ANGPT2	163.58	7.36
220105990	Endogenous	CXCR6	226.75	7.83
220105990	Endogenous	CTSS	2870.6	11.49
220105990	Endogenous	CD244	55.95	5.83
220105990	Endogenous	IL2RA	198.67	7.64
220105990	Endogenous	NT5E	374.15	8.55
220105990	Endogenous	GNLY	37.23	5.26
220105990	Endogenous	CXCR3	81.69	6.37
220105990	Endogenous	CD44	9412.38	13.2
220105990	Endogenous	IL2RB	399.88	8.65
220105990	Endogenous	PMS2	177.61	7.48
220105990	Endogenous	STAT4	4.48	2.45
220105990	Endogenous	PDGFB	224.41	7.82
220105990	Endogenous	MLANA	9.16	3.34
220105990	Endogenous	TDO2	208.03	7.71
220105990	Endogenous	KLRK1	123.8	6.96
220105990	Endogenous	IFIH1	280.56	8.14
220105990	Endogenous	BRIP1	172.93	7.44
220105990	Endogenous	CD2	105.08	6.73
220105990	Endogenous	IDO1	341.39	8.42
220105990	Endogenous	CTLA4	303.96	8.25
220105990	Endogenous	IL1A	23.19	4.6
220105990	Endogenous	IL2RG	238.45	7.9
220105990	Endogenous	PTGER4	172.93	7.44
220105990	Endogenous	BLM	144.86	7.19
220105990	Endogenous	SH2D1A	41.91	5.42
220105990	Endogenous	BRCA1	93.39	6.56
220105990	Endogenous	CD209	308.64	8.27
220105990	Endogenous	CCL7	1.0	1.0
220105990	Endogenous	DLL4	191.65	7.59
220105990	Endogenous	HERC6	332.03	8.38
220105990	Endogenous	MLH1	549.63	9.1
220105990	Endogenous	TNFRSF1B	558.98	9.13
220105990	Endogenous	CCR5	163.58	7.36
220105990	Endogenous	PNOC	186.97	7.55
220105990	Endogenous	CD84	547.29	9.1
220105990	Endogenous	STAT3	5622.08	12.46
220105990	Endogenous	IFI27	4840.62	12.24
220105990	Endogenous	TLR3	20.85	4.45
220105990	Endogenous	KLRB1	140.18	7.14
220105990	Endogenous	CD3E	271.2	8.09
220105990	Endogenous	CXCL1	521.55	9.03
220105990	Endogenous	IFITM2	685.33	9.42
220105990	Endogenous	IFI35	626.84	9.29
220105990	Endogenous	ITGAM	172.93	7.44
220105990	Endogenous	AKT1	1663.32	10.7
220105990	Endogenous	CCL5	1164.96	10.19
220105990	Endogenous	EGFR	1274.93	10.32
220105990	Endogenous	VEGFA	886.54	9.79
220105990	Endogenous	PECAM1	1567.39	10.62
220105990	Endogenous	CXCL8	327.35	8.36
220105990	Endogenous	SELL	184.63	7.54
220105990	Endogenous	GBP1	570.68	9.16
220105990	Endogenous	ZAP70	514.53	9.01
220105990	Endogenous	CD27	1473.8	10.53
220105990	Endogenous	CCL21	661.93	9.37
220105990	Endogenous	FAS	252.48	7.99
220105990	Endogenous	SPIB	39.57	5.34
220105990	Endogenous	CSF1R	88.71	6.49
220105990	Endogenous	CSF2	1.0	1.0
220105990	Endogenous	CD70	217.39	7.77
220105990	Endogenous	LYZ	3607.6	11.82
220105990	Endogenous	MKI67	472.42	8.89
220105990	Endogenous	ZEB1	821.03	9.68
220105990	Endogenous	IL4	1.0	1.0
220105990	Endogenous	IL21R	168.26	7.4
220105990	Endogenous	GZMK	334.37	8.39
220105990	Endogenous	LY9	201.01	7.66
220105990	Endogenous	MX1	2931.43	11.52
220105990	Endogenous	CD6	257.16	8.01
220105990	Endogenous	KIR3DL1	874.84	9.77
220105990	Endogenous	TCL1A	44.25	5.5
220105990	Endogenous	HLA-DOB	226.75	7.83
220105990	Endogenous	IL6	18.52	4.29
220105990	Endogenous	TNFSF18	84.03	6.41
220105990	Endogenous	ARG1	1.0	1.0
220105990	Endogenous	IL1B	144.86	7.19
220105990	Endogenous	TLR9	133.16	7.07
220105990	Endogenous	HLA-DRA	11576.59	13.5
220105990	Endogenous	CD40LG	91.05	6.52
220105990	Endogenous	CD86	102.74	6.7
220105990	Endogenous	TNFSF9	247.81	7.96
220105990	Endogenous	ITGA1	802.31	9.65
220105990	Endogenous	IRF1	596.42	9.22
220105990	Endogenous	CD8A	551.96	9.11
220105990	Endogenous	CXCR4	1349.8	10.4
220105990	Endogenous	FUT4	168.26	7.4
220105990	Endogenous	NFKBIA	2133.6	11.06
220105990	Endogenous	POLR2A	3666.09	11.84
220105990	Endogenous	CD38	259.5	8.03
220105990	Endogenous	LAG3	112.1	6.82
220105990	Endogenous	NCAM1	179.95	7.5
220105990	Endogenous	FCRL2	37.23	5.26
220105990	Endogenous	CCL20	280.56	8.14
220105990	Endogenous	TNFRSF14	619.82	9.28
220105990	Endogenous	IL10RA	1029.26	10.01
220105990	Endogenous	CMKLR1	381.17	8.58
220105990	Endogenous	SLAMF7	500.49	8.97
220105990	Endogenous	NCR1	1.0	1.0
220105990	Endogenous	CD74	19330.33	14.24
220105990	Endogenous	TLR7	77.01	6.29
220105990	Endogenous	RORC	4.48	2.45
220105990	Endogenous	TWIST1	161.24	7.34
220105990	Endogenous	FASLG	55.95	5.83
220105990	Endogenous	TNFRSF1A	1623.54	10.67
220105990	Endogenous	EOMES	48.93	5.64
220105990	Endogenous	SNAI1	196.33	7.62
220105990	Endogenous	TNFRSF9	62.97	6.0
220105990	Endogenous	G6PD	701.71	9.46
220105990	Endogenous	CD79B	437.32	8.78
220105990	Endogenous	VCAM1	346.07	8.44
220105990	Endogenous	IRF9	1908.99	10.9
220105990	Endogenous	MAGEA1	1.0	1.0
220105990	Endogenous	CD69	282.9	8.15
220105990	Endogenous	CYBB	484.11	8.92
220105990	Endogenous	PTGS2	53.61	5.77
220105990	Endogenous	MSH6	652.57	9.35
220105990	Endogenous	CEACAM3	95.73	6.6
220105990	Endogenous	SDHA	2388.62	11.22
220105990	Endogenous	TNFRSF4	13.84	3.89
220105990	Endogenous	ITGAE	95.73	6.6
220105990	Endogenous	SIGLEC5	72.33	6.2
220105990	Endogenous	TBX21	144.86	7.19
220105990	Endogenous	S100A9	48410.35	15.56
220105990	Endogenous	MAGEC2	23.19	4.6
220105990	Endogenous	MS4A4A	287.58	8.17
220105990	Endogenous	S100A8	49825.87	15.6
220105990	Endogenous	FOXP3	208.03	7.71
220105990	Endogenous	PTPN11	1448.07	10.5
220105990	Endogenous	LCK	215.05	7.76
220105990	Endogenous	FPR1	201.01	7.66
220105990	Endogenous	CD1C	93.39	6.56
220105990	Endogenous	MMP9	912.28	9.83
220105990	Endogenous	TIE1	177.61	7.48
220105990	Endogenous	CXCL9	947.37	9.89
220105990	Endogenous	C1QA	806.99	9.66
220105990	Endogenous	HLA-DQA2	88.71	6.49
220105990	Endogenous	ISG15	1347.46	10.4
220105990	Endogenous	CD3D	631.51	9.3
220105990	Endogenous	MAGEA4	46.59	5.57
220105990	Endogenous	PSMB9	1504.22	10.56
220105990	Endogenous	OAS3	374.15	8.55
220105990	Endogenous	CCND1	2755.95	11.43
220105990	Endogenous	CD3G	102.74	6.7
220105990	Endogenous	GZMA	682.99	9.42
220105990	Endogenous	MELK	233.77	7.88
220105990	Endogenous	CCL13	252.48	7.99
220105990	Endogenous	GUSB	715.74	9.49
220105990	Endogenous	BIRC5	137.84	7.12
220105990	Endogenous	IFIT2	149.54	7.23
220105990	Endogenous	TNFSF10	5710.98	12.48
220105990	Endogenous	CD274	112.1	6.82
220105990	Endogenous	RB1	664.27	9.38
220105990	Endogenous	CX3CL1	514.53	9.01
220105990	Endogenous	HDC	84.03	6.41
220105990	Endogenous	PDGFA	149.54	7.23
220105990	Endogenous	CXCR2	133.16	7.07
220105990	Endogenous	ICOS	72.33	6.2
220105990	Endogenous	STAT1	755.52	9.56
220105990	Endogenous	HLA-DOA	1.0	1.0
220105990	Endogenous	MTOR	1073.72	10.07
220105990	Endogenous	CCR4	210.37	7.72
220105990	Endogenous	PVR	224.41	7.82
220105990	Endogenous	CCR2	91.05	6.52
220105990	Endogenous	CD28	20.85	4.45
220105990	Endogenous	FCAR	55.95	5.83
220105990	Endogenous	KIR3DL2	100.4	6.66
220105990	Endogenous	GZMH	72.33	6.2
220105990	Endogenous	CTAG1B	1.0	1.0
220105990	Endogenous	TNFRSF18	718.08	9.49
220105990	Endogenous	CDKN2A	100.4	6.66
220105990	Endogenous	ICAM1	474.76	8.89
220105990	Endogenous	HLA-DPA1	1583.77	10.63
220105990	Endogenous	TNF	55.95	5.83
220105990	Endogenous	CD4	423.28	8.73
220105990	Endogenous	CD14	767.22	9.59
220105990	Endogenous	NBN	547.29	9.1
220105990	Endogenous	CTSW	84.03	6.41
220105990	Endogenous	HSD11B1	1.0	1.0
220105990	Endogenous	CXCL11	114.44	6.85
220105990	Endogenous	NOS2	11.5	3.64
220105990	Endogenous	CXCL5	67.65	6.1
220105990	Endogenous	RAD51	1.0	1.0
220105990	Endogenous	TIGIT	179.95	7.5
220105990	Endogenous	KLRD1	91.05	6.52
220105990	Endogenous	PTPRC	460.72	8.85
220105990	Endogenous	ADORA2A	261.84	8.04
220105990	Endogenous	BCL2	158.9	7.32
220105990	Endogenous	TFRC	1672.68	10.71
220105990	Endogenous	S100A12	233.77	7.88
220105990	Endogenous	TRAT1	27.87	4.85
220105990	Endogenous	CD80	186.97	7.55
220105990	Endogenous	BTLA	109.76	6.79
220105990	Endogenous	TNFSF4	1.0	1.0
220105990	Endogenous	CD163	20.85	4.45
220105990	Endogenous	MSH2	678.31	9.41
220105990	Endogenous	PTEN	1506.56	10.56
220105990	Endogenous	PSMB10	1008.2	9.98
220105990	Endogenous	CXCL13	692.35	9.44
220105990	Endogenous	IL2	20.85	4.45
220105990	Endogenous	CD79A	1649.28	10.69
220105990	Endogenous	CCL2	509.85	9.0
220105990	Endogenous	CD48	739.14	9.53
220105990	Endogenous	BRCA2	193.99	7.61
220105990	Endogenous	LILRB2	367.13	8.52
220105990	Endogenous	TLR8	16.18	4.1
220105990	Endogenous	CSF3R	266.52	8.06
220105990	Endogenous	NKG7	720.42	9.49
220105990	Endogenous	IRF4	1148.59	10.17
220105990	Endogenous	CXCL12	121.46	6.94
220105990	Endogenous	TNFRSF17	301.62	8.24
220105990	Endogenous	TAP1	952.05	9.9
220105990	Endogenous	PF4	72.33	6.2
220105990	Endogenous	HLA-DQA1	3867.31	11.92
220105990	Endogenous	FCGR3B	1012.88	9.99
220105990	Endogenous	HLA-DRB1	3900.06	11.93
220105990	Endogenous	HLA-E	6171.9	12.59
220105990	Endogenous	TPSAB1	4075.54	11.99
220105990	Endogenous	CXCL2	222.07	7.8
220105990	Endogenous	GZMM	105.08	6.73
220105990	Endogenous	STK11IP	25.53	4.73
220105990	Endogenous	PRR5	418.6	8.71
220105990	Housekeeping	TBP	512.19	9.0
220105990	Housekeeping	ABCF1	561.32	9.14
220105990	Housekeeping	OAZ1	5785.85	12.5
220105990	Housekeeping	TBC1D10B	310.98	8.29
220105990	Housekeeping	UBB	5741.4	12.49
220105990	Negative	NEG_C(0)	1.0	1.0
220105990	Negative	NEG_D(0)	1.0	1.0
220105990	Negative	NEG_E(0)	1.0	1.0
220105990	Negative	NEG_A(0)	1.0	1.0
220105990	Negative	NEG_H(0)	1.0	1.0
220105990	Negative	NEG_G(0)	1.0	1.0
220105990	Negative	NEG_F(0)	1.0	1.0
220105990	Negative	NEG_B(0)	1.0	1.0
220105990	Positive	POS_C(8)	2447.91	11.26
220105990	Positive	POS_A(128)	27858.91	14.77
220105990	Positive	POS_F(0.125)	30.91	5.0
220105990	Positive	POS_D(2)	576.91	9.17
220105990	Positive	POS_B(32)	8268.91	13.01
220105990	Positive	POS_E(0.5)	65.91	6.06
220105991	Endogenous	IFI6	2874.04	11.49
220105991	Endogenous	RUNX3	403.69	8.66
220105991	Endogenous	IL12RB2	192.9	7.6
220105991	Endogenous	HLA-DMB	194.08	7.61
220105991	Endogenous	IL7R	794.5	9.64
220105991	Endogenous	PDCD1	20.0	4.39
220105991	Endogenous	IL10	1.0	1.0
220105991	Endogenous	ITGAL	253.29	7.99
220105991	Endogenous	PDCD1LG2	96.97	6.61
220105991	Endogenous	CD276	1894.66	10.89
220105991	Endogenous	GZMB	291.19	8.19
220105991	Endogenous	ITGAX	413.17	8.69
220105991	Endogenous	IL17A	1.0	1.0
220105991	Endogenous	BLK	1.0	1.0
220105991	Endogenous	CCL18	430.93	8.75
220105991	Endogenous	MS4A1	15.26	4.02
220105991	Endogenous	ATM	806.34	9.66
220105991	Endogenous	TGFB1	1300.17	10.35
220105991	Endogenous	AXL	213.03	7.74
220105991	Endogenous	OAS1	1000.55	9.97
220105991	Endogenous	ITGB2	339.74	8.41
220105991	Endogenous	HLA-DMA	456.99	8.84
220105991	Endogenous	EIF2AK2	668.97	9.39
220105991	Endogenous	NECTIN2	937.79	9.87
220105991	Endogenous	MYC	2414.55	11.24
220105991	Endogenous	CSF2RB	480.67	8.91
220105991	Endogenous	TNFSF13B	152.63	7.26
220105991	Endogenous	PIK3CA	544.62	9.09
220105991	Endogenous	IFIT1	485.41	8.93
220105991	Endogenous	CD68	813.44	9.67
220105991	Endogenous	OAS2	710.41	9.47
220105991	Endogenous	PRF1	233.16	7.87
220105991	Endogenous	CPA3	252.11	7.98
220105991	Endogenous	IFIT3	229.61	7.85
220105991	Endogenous	CXCL10	378.82	8.57
220105991	Endogenous	CX3CR1	76.84	6.28
220105991	Endogenous	VTCN1	78.03	6.3
220105991	Endogenous	MRC1	156.19	7.3
220105991	Endogenous	IFNG	34.21	5.14
220105991	Endogenous	ICOSLG	207.11	7.7
220105991	Endogenous	CCL22	311.32	8.29
220105991	Endogenous	PIK3CD	216.58	7.77
220105991	Endogenous	CCL4	177.5	7.48
220105991	Endogenous	ENTPD1	944.9	9.89
220105991	Endogenous	FCGR1A	51.97	5.73
220105991	Endogenous	IL18	433.3	8.76
220105991	Endogenous	CD19	143.16	7.17
220105991	Endogenous	CD247	145.53	7.2
220105991	Endogenous	CD47	2148.09	11.07
220105991	Endogenous	ADM	1134.37	10.15
220105991	Endogenous	HAVCR2	24.73	4.69
220105991	Endogenous	MS4A2	56.71	5.85
220105991	Endogenous	C1QB	349.22	8.45
220105991	Endogenous	HIF1A	6969.16	12.77
220105991	Endogenous	IL15	30.66	4.98
220105991	Endogenous	KIR2DL3	1.0	1.0
220105991	Endogenous	CD8B	139.61	7.14
220105991	Endogenous	MAGEA12	208.29	7.71
220105991	Endogenous	FCGR2B	506.72	8.99
220105991	Endogenous	IFITM1	1978.74	10.95
220105991	Endogenous	CD40	415.54	8.7
220105991	Endogenous	FGF13	8.16	3.2
220105991	Endogenous	ANGPT2	216.58	7.77
220105991	Endogenous	CXCR6	99.34	6.65
220105991	Endogenous	CTSS	1150.95	10.17
220105991	Endogenous	CD244	46.05	5.56
220105991	Endogenous	IL2RA	263.95	8.05
220105991	Endogenous	NT5E	755.42	9.56
220105991	Endogenous	GNLY	49.6	5.66
220105991	Endogenous	CXCR3	74.47	6.24
220105991	Endogenous	CD44	13386.6	13.71
220105991	Endogenous	IL2RB	377.64	8.56
220105991	Endogenous	PMS2	210.66	7.73
220105991	Endogenous	STAT4	28.29	4.87
220105991	Endogenous	PDGFB	266.32	8.06
220105991	Endogenous	MLANA	23.55	4.62
220105991	Endogenous	TDO2	249.74	7.97
220105991	Endogenous	KLRK1	42.5	5.44
220105991	Endogenous	IFIH1	358.69	8.49
220105991	Endogenous	BRIP1	190.53	7.58
220105991	Endogenous	CD2	65.0	6.04
220105991	Endogenous	IDO1	310.14	8.28
220105991	Endogenous	CTLA4	509.09	8.99
220105991	Endogenous	IL1A	234.35	7.88
220105991	Endogenous	IL2RG	152.63	7.26
220105991	Endogenous	PTGER4	134.87	7.09
220105991	Endogenous	BLM	185.79	7.55
220105991	Endogenous	SH2D1A	37.76	5.28
220105991	Endogenous	BRCA1	121.84	6.94
220105991	Endogenous	CD209	226.06	7.83
220105991	Endogenous	CCL7	1.0	1.0
220105991	Endogenous	DLL4	91.05	6.52
220105991	Endogenous	HERC6	279.35	8.13
220105991	Endogenous	MLH1	430.93	8.75
220105991	Endogenous	TNFRSF1B	345.67	8.44
220105991	Endogenous	CCR5	37.76	5.28
220105991	Endogenous	PNOC	150.26	7.24
220105991	Endogenous	CD84	290.01	8.18
220105991	Endogenous	STAT3	4584.09	12.16
220105991	Endogenous	IFI27	7329.18	12.84
220105991	Endogenous	TLR3	35.39	5.19
220105991	Endogenous	KLRB1	61.45	5.96
220105991	Endogenous	CD3E	165.66	7.38
220105991	Endogenous	CXCL1	602.65	9.24
220105991	Endogenous	IFITM2	325.53	8.35
220105991	Endogenous	IFI35	416.72	8.71
220105991	Endogenous	ITGAM	111.18	6.81
220105991	Endogenous	AKT1	1205.43	10.24
220105991	Endogenous	CCL5	411.98	8.69
220105991	Endogenous	EGFR	1028.98	10.01
220105991	Endogenous	VEGFA	1412.67	10.47
220105991	Endogenous	PECAM1	1542.94	10.59
220105991	Endogenous	CXCL8	1177.01	10.2
220105991	Endogenous	SELL	191.71	7.59
220105991	Endogenous	GBP1	436.85	8.77
220105991	Endogenous	ZAP70	333.82	8.39
220105991	Endogenous	CD27	536.33	9.07
220105991	Endogenous	CCL21	218.95	7.78
220105991	Endogenous	FAS	275.8	8.11
220105991	Endogenous	SPIB	21.18	4.47
220105991	Endogenous	CSF1R	53.16	5.76
220105991	Endogenous	CSF2	10.52	3.53
220105991	Endogenous	CD70	89.87	6.51
220105991	Endogenous	LYZ	1257.54	10.3
220105991	Endogenous	MKI67	494.88	8.95
220105991	Endogenous	ZEB1	319.61	8.32
220105991	Endogenous	IL4	14.08	3.91
220105991	Endogenous	IL21R	119.47	6.91
220105991	Endogenous	GZMK	94.61	6.58
220105991	Endogenous	LY9	200.0	7.65
220105991	Endogenous	MX1	2852.72	11.48
220105991	Endogenous	CD6	101.71	6.68
220105991	Endogenous	KIR3DL1	647.65	9.34
220105991	Endogenous	TCL1A	41.31	5.4
220105991	Endogenous	HLA-DOB	186.98	7.55
220105991	Endogenous	IL6	114.74	6.85
220105991	Endogenous	TNFSF18	33.02	5.09
220105991	Endogenous	ARG1	56.71	5.85
220105991	Endogenous	IL1B	170.4	7.42
220105991	Endogenous	TLR9	146.71	7.21
220105991	Endogenous	HLA-DRA	4036.97	11.98
220105991	Endogenous	CD40LG	40.13	5.36
220105991	Endogenous	CD86	89.87	6.51
220105991	Endogenous	TNFSF9	184.61	7.54
220105991	Endogenous	ITGA1	434.48	8.77
220105991	Endogenous	IRF1	325.53	8.35
220105991	Endogenous	CD8A	205.92	7.69
220105991	Endogenous	CXCR4	622.78	9.28
220105991	Endogenous	FUT4	91.05	6.52
220105991	Endogenous	NFKBIA	2866.93	11.49
220105991	Endogenous	POLR2A	5060.16	12.31
220105991	Endogenous	CD38	496.07	8.96
220105991	Endogenous	LAG3	113.55	6.84
220105991	Endogenous	NCAM1	119.47	6.91
220105991	Endogenous	FCRL2	83.95	6.41
220105991	Endogenous	CCL20	124.21	6.97
220105991	Endogenous	TNFRSF14	286.45	8.17
220105991	Endogenous	IL10RA	678.44	9.41
220105991	Endogenous	CMKLR1	201.19	7.66
220105991	Endogenous	SLAMF7	594.36	9.22
220105991	Endogenous	NCR1	1.0	1.0
220105991	Endogenous	CD74	7296.02	12.83
220105991	Endogenous	TLR7	55.53	5.82
220105991	Endogenous	RORC	18.81	4.31
220105991	Endogenous	TWIST1	98.16	6.63
220105991	Endogenous	FASLG	34.21	5.14
220105991	Endogenous	TNFRSF1A	1709.92	10.74
220105991	Endogenous	EOMES	22.37	4.55
220105991	Endogenous	SNAI1	123.03	6.95
220105991	Endogenous	TNFRSF9	82.76	6.39
220105991	Endogenous	G6PD	442.77	8.79
220105991	Endogenous	CD79B	191.71	7.59
220105991	Endogenous	VCAM1	168.03	7.4
220105991	Endogenous	IRF9	1216.09	10.25
220105991	Endogenous	MAGEA1	134.87	7.09
220105991	Endogenous	CD69	237.9	7.9
220105991	Endogenous	CYBB	188.16	7.56
220105991	Endogenous	PTGS2	158.55	7.32
220105991	Endogenous	MSH6	487.78	8.93
220105991	Endogenous	CEACAM3	96.97	6.61
220105991	Endogenous	SDHA	1231.48	10.27
220105991	Endogenous	TNFRSF4	30.66	4.98
220105991	Endogenous	ITGAE	40.13	5.36
220105991	Endogenous	SIGLEC5	99.34	6.65
220105991	Endogenous	TBX21	137.24	7.11
220105991	Endogenous	S100A9	125726.73	16.94
220105991	Endogenous	MAGEC2	82.76	6.39
220105991	Endogenous	MS4A4A	182.24	7.52
220105991	Endogenous	S100A8	103795.65	16.66
220105991	Endogenous	FOXP3	303.03	8.25
220105991	Endogenous	PTPN11	1545.31	10.59
220105991	Endogenous	LCK	137.24	7.11
220105991	Endogenous	FPR1	88.68	6.49
220105991	Endogenous	CD1C	80.39	6.35
220105991	Endogenous	MMP9	342.11	8.42
220105991	Endogenous	TIE1	131.32	7.05
220105991	Endogenous	CXCL9	281.72	8.14
220105991	Endogenous	C1QA	194.08	7.61
220105991	Endogenous	HLA-DQA2	91.05	6.52
220105991	Endogenous	ISG15	2316.25	11.18
220105991	Endogenous	CD3D	274.61	8.11
220105991	Endogenous	MAGEA4	417.9	8.71
220105991	Endogenous	PSMB9	549.36	9.1
220105991	Endogenous	OAS3	425.01	8.73
220105991	Endogenous	CCND1	1158.06	10.18
220105991	Endogenous	CD3G	80.39	6.35
220105991	Endogenous	GZMA	106.45	6.75
220105991	Endogenous	MELK	850.16	9.73
220105991	Endogenous	CCL13	227.24	7.83
220105991	Endogenous	GUSB	619.23	9.28
220105991	Endogenous	BIRC5	729.36	9.51
220105991	Endogenous	IFIT2	123.03	6.95
220105991	Endogenous	TNFSF10	1634.13	10.68
220105991	Endogenous	CD274	140.79	7.15
220105991	Endogenous	RB1	915.29	9.84
220105991	Endogenous	CX3CL1	104.08	6.72
220105991	Endogenous	HDC	93.42	6.56
220105991	Endogenous	PDGFA	111.18	6.81
220105991	Endogenous	CXCR2	173.95	7.45
220105991	Endogenous	ICOS	89.87	6.51
220105991	Endogenous	STAT1	596.73	9.22
220105991	Endogenous	HLA-DOA	1.0	1.0
220105991	Endogenous	MTOR	593.17	9.21
220105991	Endogenous	CCR4	273.43	8.1
220105991	Endogenous	PVR	313.69	8.3
220105991	Endogenous	CCR2	82.76	6.39
220105991	Endogenous	CD28	40.13	5.36
220105991	Endogenous	FCAR	29.47	4.93
220105991	Endogenous	KIR3DL2	47.24	5.59
220105991	Endogenous	GZMH	27.1	4.81
220105991	Endogenous	CTAG1B	1.0	1.0
220105991	Endogenous	TNFRSF18	504.35	8.98
220105991	Endogenous	CDKN2A	1.0	1.0
220105991	Endogenous	ICAM1	535.15	9.07
220105991	Endogenous	HLA-DPA1	496.07	8.96
220105991	Endogenous	TNF	60.26	5.94
220105991	Endogenous	CD4	155.0	7.29
220105991	Endogenous	CD14	422.64	8.73
220105991	Endogenous	NBN	542.25	9.09
220105991	Endogenous	CTSW	47.24	5.59
220105991	Endogenous	HSD11B1	8.16	3.2
220105991	Endogenous	CXCL11	350.4	8.46
220105991	Endogenous	NOS2	20.0	4.39
220105991	Endogenous	CXCL5	54.34	5.79
220105991	Endogenous	RAD51	31.84	5.04
220105991	Endogenous	TIGIT	152.63	7.26
220105991	Endogenous	KLRD1	72.1	6.19
220105991	Endogenous	PTPRC	207.11	7.7
220105991	Endogenous	ADORA2A	269.87	8.08
220105991	Endogenous	BCL2	151.45	7.25
220105991	Endogenous	TFRC	1458.86	10.51
220105991	Endogenous	S100A12	2656.13	11.38
220105991	Endogenous	TRAT1	15.26	4.02
220105991	Endogenous	CD80	203.56	7.68
220105991	Endogenous	BTLA	81.58	6.37
220105991	Endogenous	TNFSF4	1.0	1.0
220105991	Endogenous	CD163	12.89	3.8
220105991	Endogenous	MSH2	371.72	8.54
220105991	Endogenous	PTEN	1316.75	10.36
220105991	Endogenous	PSMB10	411.98	8.69
220105991	Endogenous	CXCL13	110.0	6.79
220105991	Endogenous	IL2	24.73	4.69
220105991	Endogenous	CD79A	807.52	9.66
220105991	Endogenous	CCL2	419.09	8.71
220105991	Endogenous	CD48	314.88	8.3
220105991	Endogenous	BRCA2	151.45	7.25
220105991	Endogenous	LILRB2	370.53	8.54
220105991	Endogenous	TLR8	29.47	4.93
220105991	Endogenous	CSF3R	314.88	8.3
220105991	Endogenous	NKG7	196.45	7.63
220105991	Endogenous	IRF4	1274.12	10.32
220105991	Endogenous	CXCL12	102.89	6.7
220105991	Endogenous	TNFRSF17	210.66	7.73
220105991	Endogenous	TAP1	578.96	9.18
220105991	Endogenous	PF4	29.47	4.93
220105991	Endogenous	HLA-DQA1	1.0	1.0
220105991	Endogenous	FCGR3B	529.22	9.05
220105991	Endogenous	HLA-DRB1	1760.84	10.78
220105991	Endogenous	HLA-E	3589.32	11.81
220105991	Endogenous	TPSAB1	1103.58	10.11
220105991	Endogenous	CXCL2	261.58	8.04
220105991	Endogenous	GZMM	81.58	6.37
220105991	Endogenous	STK11IP	80.39	6.35
220105991	Endogenous	PRR5	198.82	7.64
220105991	Housekeeping	TBP	496.07	8.96
220105991	Housekeeping	ABCF1	657.12	9.36
220105991	Housekeeping	OAZ1	5069.63	12.31
220105991	Housekeeping	TBC1D10B	255.66	8.0
220105991	Housekeeping	UBB	7029.56	12.78
220105991	Negative	NEG_C(0)	1.0	1.0
220105991	Negative	NEG_D(0)	1.0	1.0
220105991	Negative	NEG_E(0)	1.0	1.0
220105991	Negative	NEG_A(0)	18.89	4.31
220105991	Negative	NEG_H(0)	1.0	1.0
220105991	Negative	NEG_G(0)	1.0	1.0
220105991	Negative	NEG_F(0)	1.0	1.0
220105991	Negative	NEG_B(0)	1.0	1.0
220105991	Positive	POS_C(8)	2245.89	11.13
220105991	Positive	POS_A(128)	25572.89	14.64
220105991	Positive	POS_F(0.125)	26.89	4.8
220105991	Positive	POS_D(2)	592.89	9.21
220105991	Positive	POS_B(32)	7780.89	12.93
220105991	Positive	POS_E(0.5)	74.89	6.25
220105996	Endogenous	IFI6	7090.09	12.79
220105996	Endogenous	RUNX3	352.61	8.47
220105996	Endogenous	IL12RB2	4.83	2.54
220105996	Endogenous	HLA-DMB	181.98	7.52
220105996	Endogenous	IL7R	491.24	8.94
220105996	Endogenous	PDCD1	1.0	1.0
220105996	Endogenous	IL10	6.02	2.81
220105996	Endogenous	ITGAL	257.22	8.01
220105996	Endogenous	PDCD1LG2	102.59	6.69
220105996	Endogenous	CD276	1213.45	10.25
220105996	Endogenous	GZMB	203.9	7.68
220105996	Endogenous	ITGAX	222.86	7.81
220105996	Endogenous	IL17A	1.0	1.0
220105996	Endogenous	BLK	1.0	1.0
220105996	Endogenous	CCL18	2079.63	11.02
220105996	Endogenous	MS4A1	23.2	4.6
220105996	Endogenous	ATM	1005.5	9.98
220105996	Endogenous	TGFB1	543.38	9.09
220105996	Endogenous	AXL	205.68	7.69
220105996	Endogenous	OAS1	2153.1	11.07
220105996	Endogenous	ITGB2	292.18	8.2
220105996	Endogenous	HLA-DMA	359.72	8.49
220105996	Endogenous	EIF2AK2	1279.81	10.32
220105996	Endogenous	NECTIN2	965.21	9.92
220105996	Endogenous	MYC	3595.74	11.81
220105996	Endogenous	CSF2RB	279.73	8.13
220105996	Endogenous	TNFSF13B	78.89	6.32
220105996	Endogenous	PIK3CA	1046.97	10.03
220105996	Endogenous	IFIT1	2885.38	11.5
220105996	Endogenous	CD68	447.4	8.81
220105996	Endogenous	OAS2	2760.37	11.43
220105996	Endogenous	PRF1	154.13	7.28
220105996	Endogenous	CPA3	498.35	8.96
220105996	Endogenous	IFIT3	953.36	9.9
220105996	Endogenous	CXCL10	138.14	7.12
220105996	Endogenous	CX3CR1	32.08	5.05
220105996	Endogenous	VTCN1	38.6	5.31
220105996	Endogenous	MRC1	418.37	8.71
220105996	Endogenous	IFNG	1.0	1.0
220105996	Endogenous	ICOSLG	131.62	7.05
220105996	Endogenous	CCL22	94.89	6.58
220105996	Endogenous	PIK3CD	171.91	7.43
220105996	Endogenous	CCL4	164.8	7.37
220105996	Endogenous	ENTPD1	884.05	9.79
220105996	Endogenous	FCGR1A	85.41	6.43
220105996	Endogenous	IL18	621.58	9.28
220105996	Endogenous	CD19	39.79	5.35
220105996	Endogenous	CD247	64.08	6.02
220105996	Endogenous	CD47	1185.02	10.21
220105996	Endogenous	ADM	884.64	9.79
220105996	Endogenous	HAVCR2	35.05	5.17
220105996	Endogenous	MS4A2	125.69	6.99
220105996	Endogenous	C1QB	873.38	9.77
220105996	Endogenous	HIF1A	4050.76	11.98
220105996	Endogenous	IL15	5.42	2.68
220105996	Endogenous	KIR2DL3	1.0	1.0
220105996	Endogenous	CD8B	18.46	4.28
220105996	Endogenous	MAGEA12	1.0	1.0
220105996	Endogenous	FCGR2B	296.92	8.22
220105996	Endogenous	IFITM1	4735.05	12.21
220105996	Endogenous	CD40	358.53	8.49
220105996	Endogenous	FGF13	154.72	7.28
220105996	Endogenous	ANGPT2	51.64	5.72
220105996	Endogenous	CXCR6	59.34	5.92
220105996	Endogenous	CTSS	2060.08	11.01
220105996	Endogenous	CD244	1.0	1.0
220105996	Endogenous	IL2RA	80.07	6.34
220105996	Endogenous	NT5E	490.65	8.94
220105996	Endogenous	GNLY	2.46	1.79
220105996	Endogenous	CXCR3	26.75	4.79
220105996	Endogenous	CD44	8401.8	13.04
220105996	Endogenous	IL2RB	195.01	7.61
220105996	Endogenous	PMS2	228.78	7.84
220105996	Endogenous	STAT4	2.46	1.79
220105996	Endogenous	PDGFB	119.18	6.91
220105996	Endogenous	MLANA	1.0	1.0
220105996	Endogenous	TDO2	102.0	6.69
220105996	Endogenous	KLRK1	84.81	6.42
220105996	Endogenous	IFIH1	455.1	8.83
220105996	Endogenous	BRIP1	244.19	7.94
220105996	Endogenous	CD2	33.27	5.1
220105996	Endogenous	IDO1	102.0	6.69
220105996	Endogenous	CTLA4	196.2	7.62
220105996	Endogenous	IL1A	26.16	4.76
220105996	Endogenous	IL2RG	123.92	6.96
220105996	Endogenous	PTGER4	41.56	5.41
220105996	Endogenous	BLM	116.81	6.88
220105996	Endogenous	SH2D1A	39.79	5.35
220105996	Endogenous	BRCA1	117.4	6.89
220105996	Endogenous	CD209	410.08	8.68
220105996	Endogenous	CCL7	1.0	1.0
220105996	Endogenous	DLL4	59.93	5.93
220105996	Endogenous	HERC6	755.48	9.56
220105996	Endogenous	MLH1	294.55	8.21
220105996	Endogenous	TNFRSF1B	281.51	8.14
220105996	Endogenous	CCR5	64.67	6.04
220105996	Endogenous	PNOC	42.75	5.45
220105996	Endogenous	CD84	174.28	7.45
220105996	Endogenous	STAT3	4401.49	12.1
220105996	Endogenous	IFI27	20600.0	14.33
220105996	Endogenous	TLR3	36.82	5.24
220105996	Endogenous	KLRB1	87.18	6.46
220105996	Endogenous	CD3E	116.21	6.87
220105996	Endogenous	CXCL1	398.23	8.64
220105996	Endogenous	IFITM2	288.03	8.18
220105996	Endogenous	IFI35	455.7	8.84
220105996	Endogenous	ITGAM	141.1	7.15
220105996	Endogenous	AKT1	917.22	9.84
220105996	Endogenous	CCL5	516.72	9.02
220105996	Endogenous	EGFR	12393.22	13.6
220105996	Endogenous	VEGFA	1113.33	10.12
220105996	Endogenous	PECAM1	1660.76	10.7
220105996	Endogenous	CXCL8	579.52	9.18
220105996	Endogenous	SELL	132.21	7.06
220105996	Endogenous	GBP1	352.61	8.47
220105996	Endogenous	ZAP70	290.4	8.19
220105996	Endogenous	CD27	456.29	8.84
220105996	Endogenous	CCL21	513.16	9.01
220105996	Endogenous	FAS	132.21	7.06
220105996	Endogenous	SPIB	2.46	1.79
220105996	Endogenous	CSF1R	28.53	4.88
220105996	Endogenous	CSF2	1.0	1.0
220105996	Endogenous	CD70	1.0	1.0
220105996	Endogenous	LYZ	2507.39	11.29
220105996	Endogenous	MKI67	628.69	9.3
220105996	Endogenous	ZEB1	341.94	8.42
220105996	Endogenous	IL4	1.0	1.0
220105996	Endogenous	IL21R	57.56	5.87
220105996	Endogenous	GZMK	87.78	6.47
220105996	Endogenous	LY9	45.71	5.55
220105996	Endogenous	MX1	8516.14	13.06
220105996	Endogenous	CD6	59.93	5.93
220105996	Endogenous	KIR3DL1	3.65	2.22
220105996	Endogenous	TCL1A	1.0	1.0
220105996	Endogenous	HLA-DOB	87.18	6.46
220105996	Endogenous	IL6	80.67	6.35
220105996	Endogenous	TNFSF18	9.57	3.4
220105996	Endogenous	ARG1	154.72	7.28
220105996	Endogenous	IL1B	168.35	7.4
220105996	Endogenous	TLR9	19.05	4.33
220105996	Endogenous	HLA-DRA	7314.63	12.84
220105996	Endogenous	CD40LG	3.65	2.22
220105996	Endogenous	CD86	44.53	5.51
220105996	Endogenous	TNFSF9	132.21	7.06
220105996	Endogenous	ITGA1	459.25	8.85
220105996	Endogenous	IRF1	164.2	7.37
220105996	Endogenous	CD8A	154.13	7.28
220105996	Endogenous	CXCR4	481.76	8.92
220105996	Endogenous	FUT4	83.04	6.39
220105996	Endogenous	NFKBIA	2538.2	11.31
220105996	Endogenous	POLR2A	3120.0	11.61
220105996	Endogenous	CD38	515.53	9.01
220105996	Endogenous	LAG3	139.32	7.13
220105996	Endogenous	NCAM1	81.85	6.37
220105996	Endogenous	FCRL2	24.38	4.67
220105996	Endogenous	CCL20	6.02	2.81
220105996	Endogenous	TNFRSF14	166.57	7.39
220105996	Endogenous	IL10RA	511.98	9.0
220105996	Endogenous	CMKLR1	227.6	7.84
220105996	Endogenous	SLAMF7	310.54	8.28
220105996	Endogenous	NCR1	1.0	1.0
220105996	Endogenous	CD74	8241.24	13.01
220105996	Endogenous	TLR7	10.76	3.56
220105996	Endogenous	RORC	7.2	3.04
220105996	Endogenous	TWIST1	9.57	3.4
220105996	Endogenous	FASLG	13.13	3.82
220105996	Endogenous	TNFRSF1A	1327.21	10.38
220105996	Endogenous	EOMES	2.46	1.79
220105996	Endogenous	SNAI1	20.83	4.45
220105996	Endogenous	TNFRSF9	2.46	1.79
220105996	Endogenous	G6PD	457.47	8.84
220105996	Endogenous	CD79B	41.56	5.41
220105996	Endogenous	VCAM1	241.82	7.92
220105996	Endogenous	IRF9	3067.27	11.58
220105996	Endogenous	MAGEA1	1.0	1.0
220105996	Endogenous	CD69	87.78	6.47
220105996	Endogenous	CYBB	221.08	7.79
220105996	Endogenous	PTGS2	105.55	6.74
220105996	Endogenous	MSH6	434.96	8.77
220105996	Endogenous	CEACAM3	1.0	1.0
220105996	Endogenous	SDHA	1582.56	10.63
[truncated: 4,364 more rows]
